# Supplementary material for: Two distinct trophectoderm lineage stem cells from human pluripotent stem cells
Source: J Biol Chem. 2021 Feb 5;296:100386. doi: 10.1016/j.jbc.2021.100386 (PMC7948510; doi:10.1016/j.jbc.2021.100386)
Supplement: Tables S1–S11 [file mmc2.xlsx]

## Sheet: Table S1
Supplemental Table S1. Genes identified with significantly higher expression levels in differentiated vs. undifferentiated hESCs. A total of 291 genes are listed here that show a false discovery rate (FDR) q-value<0.05 (based on ANOVA p-values) and fold change (FC) ≥ 1.5 (calculated as the ratio of the average across all differentiated hESC samples over the average across all undifferentiated hES…
EnsembleID	GeneSymbol	p-value	FDR q-value	FC (differentiated hESCs / undifferentiated hESCs)
ENSG00000137203	TFAP2A	5.0068e-18	2.04329e-14	2.60997
ENSG00000006377	DLX6	1.03592e-16	1.92867e-13	2.56363
ENSG00000115596	WNT6	1.2908e-16	1.92867e-13	2.84909
ENSG00000189120	SP6	1.5278e-16	1.92867e-13	1.51212
ENSG00000116729	WLS	2.75878e-16	2.98511e-13	1.91142
ENSG00000115361	ACADL	4.4305e-16	4.19474e-13	2.24727
ENSG00000105880	DLX5	5.91187e-16	4.97535e-13	2.70643
ENSG00000137962	ARHGAP29	7.17757e-16	5.4365e-13	1.60483
ENSG00000064195	DLX3	7.96224e-16	5.48257e-13	2.02473
ENSG00000229950	TFAP2A-AS1	1.70095e-15	8.58899e-13	1.8882
ENSG00000138792	ENPEP	2.41405e-15	1.14279e-12	2.49972
ENSG00000120149	MSX2	2.87584e-15	1.28132e-12	2.43664
ENSG00000144355	DLX1	9.95093e-15	3.5891e-12	2.64757
ENSG00000197308	GATA3-AS1	1.20887e-14	4.16196e-12	2.3764
ENSG00000231764	DLX6-AS1	1.44131e-14	4.54871e-12	2.47203
ENSG00000271824	SMIM32	1.82939e-14	5.54253e-12	1.97304
ENSG00000186212	SOWAHB	2.00732e-14	5.71272e-12	1.51367
ENSG00000075461	CACNG4	2.3347e-14	6.3156e-12	1.63091
ENSG00000115844	DLX2	2.76738e-14	7.22791e-12	2.64039
ENSG00000113196	HAND1	3.18789e-14	7.54562e-12	3.32451
ENSG00000172201	ID4	3.32465e-14	7.63087e-12	1.70701
ENSG00000163132	MSX1	4.33964e-14	9.39133e-12	2.50495
ENSG00000169242	EFNA1	8.37695e-14	1.66972e-11	1.60124
ENSG00000218416	AC110619.1	8.18225e-14	1.66972e-11	1.88229
ENSG00000164741	DLC1	1.47153e-13	2.71848e-11	1.71575
ENSG00000120693	SMAD9	2.18851e-13	3.60357e-11	1.74657
ENSG00000183779	ZNF703	3.95556e-13	5.65294e-11	1.51047
ENSG00000147041	SYTL5	4.16999e-13	5.84902e-11	2.23931
ENSG00000127863	TNFRSF19	5.47628e-13	6.79982e-11	1.89369
ENSG00000163453	IGFBP7	7.31438e-13	8.93568e-11	1.8722
ENSG00000110375	UPK2	1.23836e-12	1.28489e-10	1.73357
ENSG00000108932	SLC16A6	1.28447e-12	1.31472e-10	2.14485
ENSG00000165556	CDX2	1.40638e-12	1.42031e-10	2.68423
ENSG00000154274	C4orf19	3.06602e-12	2.6693e-10	1.72796
ENSG00000140470	ADAMTS17	3.14983e-12	2.7111e-10	1.85282
ENSG00000166450	PRTG	3.48248e-12	2.8986e-10	1.87762
ENSG00000205336	ADGRG1	4.38028e-12	3.34265e-10	1.87795
ENSG00000132170	PPARG	6.39594e-12	4.36338e-10	2.28867
ENSG00000139515	PDX1	6.45207e-12	4.36338e-10	1.50824
ENSG00000112782	CLIC5	1.06168e-11	6.53951e-10	1.79138
ENSG00000170689	HOXB9	1.0706e-11	6.53951e-10	2.13724
ENSG00000118526	TCF21	1.34202e-11	7.3614e-10	1.79455
ENSG00000152315	KCNK13	1.36272e-11	7.3614e-10	2.03795
ENSG00000181634	TNFSF15	1.46577e-11	7.50145e-10	2.51757
ENSG00000183722	LHFPL6	1.69854e-11	8.20209e-10	1.77752
ENSG00000165125	TRPV6	1.71795e-11	8.22348e-10	1.65334
ENSG00000232638	AL390294.1	1.72628e-11	8.22348e-10	1.64671
ENSG00000125637	PSD4	1.76267e-11	8.29253e-10	1.81649
ENSG00000145246	ATP10D	1.90706e-11	8.8077e-10	1.51587
ENSG00000016082	ISL1	1.99059e-11	9.13775e-10	2.62266
ENSG00000249641	HOXC13-AS	2.28531e-11	9.89121e-10	2.46289
ENSG00000275880	AL139385.1	2.80451e-11	1.14205e-09	1.56926
ENSG00000228412	AL022068.1	2.95299e-11	1.1772e-09	1.61551
ENSG00000198691	ABCA4	3.10542e-11	1.22507e-09	1.70629
ENSG00000168453	HR	3.18844e-11	1.23847e-09	1.60993
ENSG00000197406	DIO3	3.23734e-11	1.25105e-09	2.22567
ENSG00000139055	ERP27	3.65948e-11	1.35872e-09	2.25809
ENSG00000250305	TRMT9B	3.72344e-11	1.36846e-09	1.52586
ENSG00000107485	GATA3	4.08046e-11	1.45101e-09	2.19483
ENSG00000108244	KRT23	5.32859e-11	1.68168e-09	2.18008
ENSG00000120217	CD274	5.22732e-11	1.68168e-09	1.66359
ENSG00000158055	GRHL3	5.15841e-11	1.68168e-09	1.82664
ENSG00000176170	SPHK1	5.1072e-11	1.68168e-09	1.72789
ENSG00000187634	SAMD11	7.23408e-11	2.1015e-09	1.64779
ENSG00000214822	KRT16P3	7.3018e-11	2.11091e-09	1.93432
ENSG00000280623	PCAT14	7.35729e-11	2.11887e-09	1.87214
ENSG00000203805	PLPP4	7.65778e-11	2.17936e-09	1.79139
ENSG00000165566	AMER2	9.39863e-11	2.48042e-09	2.17409
ENSG00000111186	WNT5B	9.7502e-11	2.53756e-09	1.52145
ENSG00000150556	LYPD6B	9.78973e-11	2.53756e-09	1.665
ENSG00000164850	GPER1	1.22061e-10	2.93757e-09	1.53293
ENSG00000060718	COL11A1	1.32912e-10	3.12644e-09	1.53831
ENSG00000144476	ACKR3	1.38449e-10	3.2155e-09	2.15061
ENSG00000102445	RUBCNL	1.52539e-10	3.42841e-09	1.65306
ENSG00000178695	KCTD12	1.84094e-10	3.98394e-09	1.52924
ENSG00000139793	MBNL2	1.97141e-10	4.20621e-09	1.88172
ENSG00000186594	MIR22HG	2.22746e-10	4.59712e-09	1.56592
ENSG00000123364	HOXC13	2.25868e-10	4.63629e-09	2.46757
ENSG00000183018	SPNS2	2.35768e-10	4.72428e-09	1.88583
ENSG00000251538	LINC02201	2.43567e-10	4.85485e-09	1.56477
ENSG00000005108	THSD7A	2.54254e-10	5.02817e-09	1.5347
ENSG00000198223	CSF2RA	2.58185e-10	5.09263e-09	1.72658
ENSG00000184304	PRKD1	2.65618e-10	5.167e-09	1.64424
ENSG00000142700	DMRTA2	2.9441e-10	5.61698e-09	2.30457
ENSG00000125945	ZNF436	3.01271e-10	5.69055e-09	1.57557
ENSG00000138119	MYOF	3.14882e-10	5.8889e-09	2.01501
ENSG00000138061	CYP1B1	3.44865e-10	6.30944e-09	1.51528
ENSG00000113494	PRLR	3.47403e-10	6.32531e-09	1.65836
ENSG00000139144	PIK3C2G	3.94639e-10	6.90326e-09	1.7949
ENSG00000198944	SOWAHA	4.4546e-10	7.61635e-09	1.92211
ENSG00000070731	ST6GALNAC2	4.47806e-10	7.63687e-09	1.51076
ENSG00000179348	GATA2	4.58457e-10	7.7512e-09	1.72272
ENSG00000164778	EN2	5.00825e-10	8.30065e-09	2.42308
ENSG00000144619	CNTN4	5.2612e-10	8.55146e-09	1.8638
ENSG00000076356	PLXNA2	5.40832e-10	8.71578e-09	1.66316
ENSG00000115594	IL1R1	5.81081e-10	9.28538e-09	1.64194
ENSG00000227121	AC073174.1	5.80822e-10	9.28538e-09	1.68479
ENSG00000135111	TBX3	5.82324e-10	9.28567e-09	2.15198
ENSG00000138449	SLC40A1	6.35796e-10	9.87489e-09	1.6703
ENSG00000145721	LIX1	6.39163e-10	9.88001e-09	2.44094
ENSG00000184292	TACSTD2	7.90415e-10	1.14646e-08	1.72316
ENSG00000278952	AP003068.4	9.5196e-10	1.29917e-08	1.56217
ENSG00000150687	PRSS23	9.68606e-10	1.31009e-08	1.57854
ENSG00000143217	NECTIN4	1.03858e-09	1.37848e-08	1.71932
ENSG00000166401	SERPINB8	1.10598e-09	1.43442e-08	1.63453
ENSG00000164619	BMPER	1.11294e-09	1.44097e-08	1.66772
ENSG00000170379	TCAF2	1.14946e-09	1.47815e-08	1.70952
ENSG00000148677	ANKRD1	1.18612e-09	1.51757e-08	2.52664
ENSG00000166963	MAP1A	1.33964e-09	1.63923e-08	1.60357
ENSG00000172296	SPTLC3	1.34995e-09	1.64775e-08	1.8698
ENSG00000143248	RGS5	1.37845e-09	1.67052e-08	1.60438
ENSG00000244300	GATA2-AS1	1.63795e-09	1.89989e-08	1.93527
ENSG00000109436	TBC1D9	1.64545e-09	1.90567e-08	1.82454
ENSG00000141579	ZNF750	1.90776e-09	2.09723e-08	1.66441
ENSG00000064655	EYA2	2.13599e-09	2.25368e-08	1.63938
ENSG00000236651	DLX2-AS1	2.32611e-09	2.39059e-08	1.50941
ENSG00000198774	RASSF9	2.78993e-09	2.72576e-08	1.88626
ENSG00000138795	LEF1	2.82638e-09	2.7459e-08	1.62624
ENSG00000206384	COL6A6	2.83288e-09	2.7459e-08	1.72912
ENSG00000118777	ABCG2	2.9053e-09	2.79259e-08	1.87433
ENSG00000081479	LRP2	2.99536e-09	2.86283e-08	1.6128
ENSG00000164604	GPR85	2.99728e-09	2.86283e-08	1.54417
ENSG00000259977	AL121578.3	3.05605e-09	2.89705e-08	1.79156
ENSG00000120937	NPPB	3.07762e-09	2.90658e-08	2.2326
ENSG00000260034	LCMT1-AS2	3.21669e-09	3.01536e-08	1.82277
ENSG00000182118	FAM89A	3.54227e-09	3.23645e-08	1.71491
ENSG00000182752	PAPPA	3.7265e-09	3.36019e-08	1.57951
ENSG00000145681	HAPLN1	3.81253e-09	3.41742e-08	1.72884
ENSG00000108576	SLC6A4	3.83679e-09	3.42811e-08	1.54908
ENSG00000008196	TFAP2B	4.17453e-09	3.66811e-08	2.28018
ENSG00000259663	AC010478.1	4.17982e-09	3.6685e-08	2.05185
ENSG00000181291	TMEM132E	5.43243e-09	4.47248e-08	1.70096
ENSG00000258498	DIO3OS	5.47014e-09	4.49375e-08	2.30961
ENSG00000047365	ARAP2	6.3938e-09	5.07105e-08	1.53713
ENSG00000277228	AL138686.1	6.49135e-09	5.13765e-08	1.8667
ENSG00000162552	WNT4	6.87047e-09	5.34279e-08	1.74919
ENSG00000211448	DIO2	7.61528e-09	5.77959e-08	1.83107
ENSG00000264230	ANXA8L1	8.86322e-09	6.4119e-08	1.84346
ENSG00000250303	AP002884.1	8.90992e-09	6.43953e-08	1.61647
ENSG00000040731	CDH10	9.44255e-09	6.72186e-08	2.05491
ENSG00000176907	TCIM	9.51822e-09	6.75667e-08	2.66288
ENSG00000170801	HTRA3	9.78133e-09	6.91106e-08	1.58468
ENSG00000133519	ZDHHC8P1	9.94947e-09	7.00373e-08	1.56086
ENSG00000135046	ANXA1	1.03467e-08	7.23626e-08	2.13303
ENSG00000122012	SV2C	1.0732e-08	7.45073e-08	1.56062
ENSG00000163803	PLB1	1.19564e-08	8.06219e-08	1.57136
ENSG00000222014	RAB6C	1.22542e-08	8.22828e-08	1.70069
ENSG00000115474	KCNJ13	1.36826e-08	8.91873e-08	1.90388
ENSG00000108511	HOXB6	1.41577e-08	9.14187e-08	2.64018
ENSG00000265246	AC129926.1	1.41979e-08	9.16005e-08	1.5157
ENSG00000166741	NNMT	1.59691e-08	1.00128e-07	1.71853
ENSG00000180875	GREM2	1.65654e-08	1.02845e-07	1.54797
ENSG00000162931	TRIM17	1.71257e-08	1.05032e-07	1.5603
ENSG00000156466	GDF6	1.71966e-08	1.05382e-07	2.51081
ENSG00000137440	FGFBP1	1.77924e-08	1.07984e-07	1.58504
ENSG00000092295	TGM1	1.82686e-08	1.10081e-07	1.53933
ENSG00000174640	SLCO2A1	1.86169e-08	1.11735e-07	1.7487
ENSG00000158955	WNT9B	1.87932e-08	1.12238e-07	2.16562
ENSG00000147883	CDKN2B	1.94999e-08	1.1503e-07	2.00684
ENSG00000147408	CSGALNACT1	2.32659e-08	1.31313e-07	1.92581
ENSG00000167767	KRT80	2.86456e-08	1.54537e-07	1.99972
ENSG00000140873	ADAMTS18	3.25435e-08	1.70226e-07	2.04127
ENSG00000169129	AFAP1L2	3.54566e-08	1.81103e-07	1.60301
ENSG00000125398	SOX9	3.76953e-08	1.89711e-07	1.52607
ENSG00000159216	RUNX1	3.77364e-08	1.89792e-07	1.5844
ENSG00000251348	HSPD1P11	3.94325e-08	1.95594e-07	1.5098
ENSG00000143995	MEIS1	4.51663e-08	2.17484e-07	2.46172
ENSG00000158270	COLEC12	6.90783e-08	2.99496e-07	1.587
ENSG00000105251	SHD	8.25825e-08	3.44061e-07	1.6367
ENSG00000041982	TNC	8.67448e-08	3.57018e-07	1.88531
ENSG00000144227	NXPH2	9.71737e-08	3.88607e-07	1.63095
ENSG00000246273	SBF2-AS1	9.91818e-08	3.93315e-07	1.51421
ENSG00000215612	HMX1	1.00888e-07	3.98203e-07	1.82503
ENSG00000276850	AC245041.2	1.03663e-07	4.07058e-07	1.52319
ENSG00000183691	NOG	1.06299e-07	4.1438e-07	2.0969
ENSG00000172548	NIPAL4	1.15116e-07	4.43952e-07	1.90508
ENSG00000170396	ZNF804A	1.2154e-07	4.63767e-07	1.59538
ENSG00000170807	LMOD2	1.21875e-07	4.64812e-07	1.55013
ENSG00000185551	NR2F2	1.2198e-07	4.64923e-07	2.02276
ENSG00000169554	ZEB2	1.32199e-07	4.94375e-07	1.68797
ENSG00000118729	CASQ2	1.35171e-07	5.02365e-07	2.06962
ENSG00000069011	PITX1	1.41397e-07	5.20904e-07	1.68762
ENSG00000102683	SGCG	1.56719e-07	5.66334e-07	1.62366
ENSG00000110195	FOLR1	1.72615e-07	6.12094e-07	1.59367
ENSG00000102243	VGLL1	1.8099e-07	6.33782e-07	1.91367
ENSG00000259727	AC103740.2	1.82747e-07	6.39049e-07	1.76048
ENSG00000116016	EPAS1	1.98378e-07	6.80513e-07	1.72706
ENSG00000169247	SH3TC2	2.05641e-07	7.00353e-07	1.5154
ENSG00000273472	AC096733.2	2.08764e-07	7.06548e-07	1.81637
ENSG00000149090	PAMR1	2.22864e-07	7.40041e-07	1.52531
ENSG00000158014	SLC30A2	2.31613e-07	7.61087e-07	1.66511
ENSG00000082293	COL19A1	2.37403e-07	7.75207e-07	1.9835
ENSG00000198842	DUSP27	2.58746e-07	8.30079e-07	1.59765
ENSG00000140795	MYLK3	2.72151e-07	8.66479e-07	1.54449
ENSG00000122691	TWIST1	3.05611e-07	9.4327e-07	1.82584
ENSG00000013588	GPRC5A	3.19867e-07	9.75741e-07	1.62334
ENSG00000183023	SLC8A1	3.81656e-07	1.12525e-06	1.86528
ENSG00000183801	OLFML1	4.11532e-07	1.18565e-06	1.81644
ENSG00000171056	SOX7	4.17579e-07	1.19987e-06	1.79662
ENSG00000119242	CCDC92	4.34798e-07	1.23859e-06	1.71591
ENSG00000163823	CCR1	4.38076e-07	1.24647e-06	1.87178
ENSG00000182168	UNC5C	4.51374e-07	1.27616e-06	1.98135
ENSG00000169550	MUC15	4.60065e-07	1.29734e-06	1.56323
ENSG00000231817	LINC01198	4.61347e-07	1.30047e-06	1.93125
ENSG00000175591	P2RY2	5.01606e-07	1.39016e-06	1.70603
ENSG00000073282	TP63	5.50109e-07	1.4913e-06	2.1751
ENSG00000248409	AP000344.2	5.76974e-07	1.54861e-06	1.53403
ENSG00000133110	POSTN	6.32469e-07	1.67091e-06	1.58999
ENSG00000137872	SEMA6D	6.59928e-07	1.72898e-06	1.69004
ENSG00000143867	OSR1	6.67615e-07	1.74369e-06	1.68791
ENSG00000155622	XAGE2	7.82614e-07	1.98318e-06	1.52259
ENSG00000061455	PRDM6	8.44048e-07	2.10367e-06	1.57537
ENSG00000260027	HOXB7	8.73833e-07	2.16296e-06	1.72373
ENSG00000111348	ARHGDIB	8.84639e-07	2.184e-06	1.72958
ENSG00000150551	LYPD1	9.48631e-07	2.31036e-06	1.50845
ENSG00000014257	ACPP	9.67424e-07	2.34857e-06	1.51763
ENSG00000168702	LRP1B	1.05202e-06	2.49869e-06	1.82027
ENSG00000132746	ALDH3B2	1.13279e-06	2.65967e-06	1.56251
ENSG00000101846	STS	1.20373e-06	2.78649e-06	1.62631
ENSG00000186369	LINC00643	1.25022e-06	2.8726e-06	2.0014
ENSG00000138271	GPR87	1.30781e-06	2.97647e-06	1.6637
ENSG00000141052	MYOCD	1.3775e-06	3.10761e-06	1.56174
ENSG00000152229	PSTPIP2	1.64696e-06	3.59187e-06	1.63456
ENSG00000137747	TMPRSS13	1.70563e-06	3.69958e-06	1.59411
ENSG00000042980	ADAM28	1.73307e-06	3.7505e-06	1.64292
ENSG00000128422	KRT17	1.87723e-06	3.99288e-06	1.65436
ENSG00000164683	HEY1	1.89237e-06	4.01833e-06	1.52975
ENSG00000150782	IL18	1.89385e-06	4.01874e-06	1.61934
ENSG00000134138	MEIS2	2.49337e-06	5.02675e-06	2.01885
ENSG00000155011	DKK2	2.79418e-06	5.5316e-06	1.56214
ENSG00000160886	LY6K	2.84948e-06	5.61028e-06	1.55266
ENSG00000165124	SVEP1	2.85526e-06	5.6202e-06	1.526
ENSG00000253308	AC004080.1	3.36046e-06	6.4162e-06	1.59464
ENSG00000146674	IGFBP3	3.45317e-06	6.57499e-06	1.91764
ENSG00000106038	EVX1	3.82386e-06	7.17795e-06	1.97227
ENSG00000183729	NPBWR1	3.89784e-06	7.28611e-06	1.75923
ENSG00000159251	ACTC1	4.09433e-06	7.55828e-06	1.7917
ENSG00000134258	VTCN1	4.36771e-06	7.98318e-06	2.44232
ENSG00000126016	AMOT	4.91803e-06	8.8167e-06	1.54441
ENSG00000125848	FLRT3	5.71152e-06	9.94342e-06	1.95168
ENSG00000254202	AC015522.1	6.78631e-06	1.14683e-05	1.81418
ENSG00000271474	AC106881.1	6.82943e-06	1.15284e-05	1.56873
ENSG00000260401	AP002761.4	7.25241e-06	1.21289e-05	1.72356
ENSG00000224940	PRRT4	8.24991e-06	1.34641e-05	1.78526
ENSG00000227019	OR7E101P	8.69932e-06	1.40712e-05	1.52259
ENSG00000149596	JPH2	1.01146e-05	1.58813e-05	1.61838
ENSG00000159176	CSRP1	1.06016e-05	1.65604e-05	1.58186
ENSG00000171631	P2RY6	1.09746e-05	1.70233e-05	2.12319
ENSG00000180999	C1orf105	1.1716e-05	1.79419e-05	2.18629
ENSG00000159248	GJD2	1.17772e-05	1.80282e-05	1.70046
ENSG00000175445	LPL	1.5329e-05	2.24788e-05	1.6052
ENSG00000125089	SH3TC1	1.54608e-05	2.26552e-05	1.57267
ENSG00000170214	ADRA1B	1.61432e-05	2.34869e-05	1.86487
ENSG00000043039	BARX2	1.66472e-05	2.40863e-05	2.00309
ENSG00000141449	GREB1L	1.77113e-05	2.54169e-05	1.70721
ENSG00000227300	KRT16P2	1.88683e-05	2.68383e-05	1.61422
ENSG00000169594	BNC1	1.94403e-05	2.75381e-05	2.00221
ENSG00000196878	LAMB3	2.06467e-05	2.89635e-05	1.68835
ENSG00000164879	CA3	2.64507e-05	3.5872e-05	1.78358
ENSG00000120075	HOXB5	2.66859e-05	3.61328e-05	1.74451
ENSG00000128918	ALDH1A2	2.71902e-05	3.67302e-05	1.59575
ENSG00000157551	KCNJ15	2.75551e-05	3.71436e-05	1.51199
ENSG00000120068	HOXB8	3.27495e-05	4.29234e-05	1.64545
ENSG00000214856	KRT16P1	4.51769e-05	5.64286e-05	1.68982
ENSG00000154342	WNT3A	4.63153e-05	5.76034e-05	1.57109
ENSG00000182742	HOXB4	4.67991e-05	5.80717e-05	1.61536
ENSG00000174099	MSRB3	4.92649e-05	6.06644e-05	1.50268
ENSG00000229557	LINC00379	5.50643e-05	6.65615e-05	1.7636
ENSG00000136167	LCP1	6.19713e-05	7.37336e-05	1.73902
ENSG00000115221	ITGB6	8.72488e-05	9.89885e-05	1.71692
ENSG00000173917	HOXB2	0.000115537	0.000126552	1.57606
ENSG00000147573	TRIM55	0.000142883	0.000152299	1.86385
ENSG00000204335	SP5	0.000169179	0.000175928	1.55986
ENSG00000186832	KRT16	0.000202386	0.000205459	1.59633
ENSG00000143199	ADCY10	0.000216439	0.000217395	1.56427
ENSG00000121577	POPDC2	0.000227121	0.000226293	1.57924
ENSG00000182836	PLCXD3	0.000287276	0.000277362	1.67112
ENSG00000254293	AC026688.2	0.000360033	0.000336168	1.65312
ENSG00000168542	COL3A1	0.00037103	0.000345245	1.79655
ENSG00000019549	SNAI2	0.000392068	0.000362067	1.79385
ENSG00000120093	HOXB3	0.000394816	0.000363934	1.51721
ENSG00000132854	KANK4	0.000403217	0.000370461	1.6845
ENSG00000198959	TGM2	0.00050232	0.000450262	1.5057
ENSG00000158258	CLSTN2	0.000505532	0.000452745	1.52115
ENSG00000164116	GUCY1A1	0.000761253	0.000647277	1.71351
ENSG00000172005	MAL	0.000861773	0.000718551	1.62176
ENSG00000105492	SIGLEC6	0.00121729	0.000972584	1.52795
ENSG00000122641	INHBA	0.00122948	0.000980976	1.51425
ENSG00000205221	VIT	0.00138731	0.00109082	1.61214
ENSG00000139329	LUM	0.00416839	0.00286502	1.89661
ENSG00000182578	CSF1R	0.00478608	0.00323295	1.54528

## Sheet: Table S2
Supplemental Table S2. Genes identified with significantly lower expression levels in differentiated vs. undifferentiated hESCs. A total of 330 genes are listed here that show a false discovery rate (FDR) q-value<0.05 (based on ANOVA p-values) and fold change (FC) ≥ 1.5 (calculated as the ratio of the average across all differentiated hESC samples over the average across all undifferentiated hESC…
EnsembleID	GeneSymbol	p-value	FDR q-value	FC (differentiated hESCs / undifferentiated hESCs)
ENSG00000131187	F12	2.03641e-14	5.71272e-12	-1.79712
ENSG00000090932	DLL3	1.33798e-13	2.53356e-11	-1.89378
ENSG00000197408	CYP2B6	1.61607e-12	1.58969e-10	-2.01171
ENSG00000135324	MRAP2	1.6842e-12	1.63547e-10	-1.66753
ENSG00000163530	DPPA2	4.18938e-12	3.31002e-10	-1.64377
ENSG00000154556	SORBS2	1.17705e-11	6.96507e-10	-2.14953
ENSG00000171885	AQP4	1.28438e-11	7.25992e-10	-1.68556
ENSG00000153902	LGI4	1.47777e-11	7.51212e-10	-2.0622
ENSG00000214922	HLA-F-AS1	1.52771e-11	7.66313e-10	-1.64681
ENSG00000144596	GRIP2	1.68001e-11	8.20209e-10	-1.67577
ENSG00000167617	CDC42EP5	2.11182e-11	9.46481e-10	-1.69785
ENSG00000154027	AK5	2.44156e-11	1.02739e-09	-1.5013
ENSG00000100985	MMP9	2.59442e-11	1.07382e-09	-1.65018
ENSG00000169116	PARM1	3.18817e-11	1.23847e-09	-1.70227
ENSG00000266964	FXYD1	3.27649e-11	1.25339e-09	-1.91623
ENSG00000279619	AC020907.5	3.50894e-11	1.30925e-09	-2.09473
ENSG00000118160	SLC8A2	3.74864e-11	1.36846e-09	-1.60399
ENSG00000260776	AC104758.3	4.96427e-11	1.67588e-09	-1.75453
ENSG00000108387	SEPT4	5.15855e-11	1.68168e-09	-1.66482
ENSG00000132481	TRIM47	5.27581e-11	1.68168e-09	-1.53113
ENSG00000110090	CPT1A	5.47851e-11	1.70065e-09	-2.07138
ENSG00000182389	CACNB4	6.58321e-11	1.94778e-09	-1.70574
ENSG00000185666	SYN3	7.71119e-11	2.17936e-09	-1.80605
ENSG00000104833	TUBB4A	9.50382e-11	2.49947e-09	-1.88262
ENSG00000160161	CILP2	1.26285e-10	3.00333e-09	-1.52591
ENSG00000166897	ELFN2	1.35276e-10	3.15269e-09	-1.70542
ENSG00000135423	GLS2	1.38821e-10	3.2155e-09	-1.67241
ENSG00000186648	CARMIL3	1.43304e-10	3.27924e-09	-1.51197
ENSG00000105639	JAK3	1.48481e-10	3.35712e-09	-1.54025
ENSG00000254339	AC064802.1	1.61956e-10	3.59437e-09	-2.54323
ENSG00000182379	NXPH4	1.70622e-10	3.7568e-09	-1.56246
ENSG00000126583	PRKCG	1.75633e-10	3.84478e-09	-1.51395
ENSG00000237886	NALT1	1.77406e-10	3.8724e-09	-1.51386
ENSG00000026950	BTN3A1	1.9848e-10	4.21212e-09	-1.61941
ENSG00000250328	AC022101.1	2.04439e-10	4.32536e-09	-1.66969
ENSG00000155886	SLC24A2	2.08071e-10	4.36562e-09	-2.09066
ENSG00000186470	BTN3A2	2.24315e-10	4.61692e-09	-1.65535
ENSG00000163053	SLC16A14	2.92053e-10	5.58609e-09	-1.55583
ENSG00000117322	CR2	2.97628e-10	5.65044e-09	-1.61079
ENSG00000105376	ICAM5	3.35636e-10	6.20049e-09	-1.71908
ENSG00000169760	NLGN1	3.54165e-10	6.40225e-09	-1.54545
ENSG00000129991	TNNI3	3.75806e-10	6.69755e-09	-1.97546
ENSG00000174950	CD164L2	3.84217e-10	6.78361e-09	-1.52297
ENSG00000159289	GOLGA6A	4.88414e-10	8.15032e-09	-1.65545
ENSG00000138316	ADAMTS14	5.00155e-10	8.30065e-09	-1.57158
ENSG00000148408	CACNA1B	5.06136e-10	8.37035e-09	-1.5994
ENSG00000196132	MYT1	5.96509e-10	9.43242e-09	-1.67662
ENSG00000173258	ZNF483	6.48567e-10	9.98462e-09	-1.52338
ENSG00000182866	LCK	6.74337e-10	1.02357e-08	-2.16009
ENSG00000102096	PIM2	6.78922e-10	1.02679e-08	-1.50869
ENSG00000101336	HCK	6.88371e-10	1.03424e-08	-1.51117
ENSG00000101276	SLC52A3	6.96266e-10	1.04224e-08	-1.66405
ENSG00000144583	MARCH4	7.402e-10	1.09076e-08	-1.52062
ENSG00000075388	FGF4	7.68895e-10	1.12213e-08	-2.00005
ENSG00000089847	ANKRD24	7.65825e-10	1.12213e-08	-1.514
ENSG00000103184	SEC14L5	7.67782e-10	1.12213e-08	-1.63518
ENSG00000221946	FXYD7	8.65755e-10	1.2303e-08	-1.85508
ENSG00000132622	HSPA12B	9.32934e-10	1.28478e-08	-1.71311
ENSG00000167994	RAB3IL1	9.62715e-10	1.30834e-08	-1.52666
ENSG00000229191	AL358473.1	9.80693e-10	1.32172e-08	-1.77378
ENSG00000103253	HAGHL	9.83769e-10	1.32351e-08	-1.53171
ENSG00000068831	RASGRP2	1.06507e-09	1.39812e-08	-1.89216
ENSG00000159733	ZFYVE28	1.26754e-09	1.57906e-08	-1.58052
ENSG00000152578	GRIA4	1.30797e-09	1.61389e-08	-2.09417
ENSG00000135298	ADGRB3	1.4046e-09	1.69139e-08	-1.68864
ENSG00000101695	RNF125	1.40779e-09	1.69254e-08	-1.71432
ENSG00000228624	HDAC2-AS2	1.43934e-09	1.71684e-08	-1.64708
ENSG00000214944	ARHGEF28	1.71723e-09	1.9559e-08	-1.50424
ENSG00000126733	DACH2	1.7205e-09	1.95669e-08	-1.53786
ENSG00000186340	THBS2	1.79709e-09	2.01478e-08	-1.87899
ENSG00000237923	LINC02570	1.8298e-09	2.03218e-08	-1.78153
ENSG00000141506	PIK3R5	1.94637e-09	2.1212e-08	-1.6455
ENSG00000133101	CCNA1	1.99192e-09	2.16773e-08	-1.69211
ENSG00000112494	UNC93A	2.07603e-09	2.22411e-08	-1.55248
ENSG00000169220	RGS14	2.10868e-09	2.24008e-08	-1.54192
ENSG00000176654	NANOGP1	2.12173e-09	2.24449e-08	-1.95678
ENSG00000160471	COX6B2	2.1474e-09	2.26217e-08	-1.55969
ENSG00000214076	CPSF1P1	2.22219e-09	2.3152e-08	-1.8574
ENSG00000105409	ATP1A3	2.51379e-09	2.54207e-08	-1.94917
ENSG00000198547	C20orf203	2.63122e-09	2.62232e-08	-1.61001
ENSG00000137463	MGARP	2.66482e-09	2.6419e-08	-1.64293
ENSG00000127418	FGFRL1	2.76948e-09	2.7172e-08	-1.50278
ENSG00000167619	TMEM145	2.7778e-09	2.71833e-08	-1.55092
ENSG00000172350	ABCG4	2.87578e-09	2.77125e-08	-1.50736
ENSG00000076344	RGS11	2.93423e-09	2.81682e-08	-1.54291
ENSG00000169302	STK32A	3.02544e-09	2.88246e-08	-1.51409
ENSG00000095932	SMIM24	3.23511e-09	3.02514e-08	-1.67077
ENSG00000106633	GCK	3.44849e-09	3.18535e-08	-1.60104
ENSG00000166073	GPR176	3.49173e-09	3.21353e-08	-1.67438
ENSG00000248746	ACTN3	3.82513e-09	3.42466e-08	-1.69803
ENSG00000111344	RASAL1	3.97171e-09	3.52259e-08	-1.58053
ENSG00000111704	NANOG	4.04894e-09	3.58269e-08	-2.31237
ENSG00000117245	KIF17	4.14276e-09	3.64442e-08	-1.5525
ENSG00000129451	KLK10	4.2191e-09	3.68589e-08	-1.59405
ENSG00000167748	KLK1	4.39324e-09	3.81164e-08	-1.51473
ENSG00000159403	C1R	4.47967e-09	3.87775e-08	-1.56637
ENSG00000092051	JPH4	4.80677e-09	4.08618e-08	-2.11761
ENSG00000261949	GFY	4.95241e-09	4.19586e-08	-1.54831
ENSG00000225889	AC012368.1	5.17272e-09	4.30073e-08	-1.83744
ENSG00000160712	IL6R	5.48535e-09	4.50137e-08	-1.75434
ENSG00000054179	ENTPD2	5.58828e-09	4.57377e-08	-1.60727
ENSG00000145794	MEGF10	5.59773e-09	4.57377e-08	-1.54113
ENSG00000176884	GRIN1	5.6096e-09	4.57852e-08	-1.57514
ENSG00000154096	THY1	6.53576e-09	5.1674e-08	-1.54894
ENSG00000130813	C19orf66	6.68386e-09	5.23531e-08	-1.61906
ENSG00000174482	LINGO2	6.82076e-09	5.32602e-08	-1.5204
ENSG00000206791	RNU1-129P	6.85107e-09	5.34125e-08	-1.57514
ENSG00000183778	B3GALT5	7.19553e-09	5.5331e-08	-1.58854
ENSG00000116852	KIF21B	7.21328e-09	5.539e-08	-1.52375
ENSG00000236673	AL117378.1	7.49482e-09	5.70532e-08	-2.25734
ENSG00000136267	DGKB	7.57707e-09	5.76214e-08	-1.69386
ENSG00000224945	AL353150.1	7.75661e-09	5.85751e-08	-1.50657
ENSG00000101000	PROCR	7.79953e-09	5.87235e-08	-1.61832
ENSG00000005513	SOX8	8.4932e-09	6.22147e-08	-1.51481
ENSG00000069535	MAOB	8.51577e-09	6.23197e-08	-1.58935
ENSG00000162004	CCDC78	9.17004e-09	6.5711e-08	-1.65686
ENSG00000198576	ARC	9.40787e-09	6.70978e-08	-1.82115
ENSG00000155629	PIK3AP1	9.42464e-09	6.71542e-08	-1.64969
ENSG00000204642	HLA-F	9.87757e-09	6.97256e-08	-1.58447
ENSG00000002746	HECW1	1.1903e-08	8.04733e-08	-1.59681
ENSG00000136840	ST6GALNAC4	1.22804e-08	8.23141e-08	-1.53305
ENSG00000072657	TRHDE	1.28925e-08	8.51362e-08	-1.63958
ENSG00000142405	NLRP12	1.29557e-08	8.5405e-08	-1.76664
ENSG00000186439	TRDN	1.33825e-08	8.75052e-08	-1.83957
ENSG00000280511	AL591030.1	1.33898e-08	8.75052e-08	-1.66294
ENSG00000068976	PYGM	1.40005e-08	9.0701e-08	-1.50263
ENSG00000189292	ALKAL2	1.4772e-08	9.46593e-08	-1.50743
ENSG00000149926	FAM57B	1.54336e-08	9.75783e-08	-1.74856
ENSG00000158825	CDA	1.56433e-08	9.87389e-08	-1.64739
ENSG00000186297	GABRA5	1.57122e-08	9.90091e-08	-1.51554
ENSG00000183971	NPW	1.70428e-08	1.04746e-07	-1.56009
ENSG00000074317	SNCB	1.74917e-08	1.06642e-07	-1.64892
ENSG00000105642	KCNN1	1.85362e-08	1.11427e-07	-1.53063
ENSG00000185386	MAPK11	1.8965e-08	1.13018e-07	-1.55157
ENSG00000145536	ADAMTS16	2.02037e-08	1.18352e-07	-1.52464
ENSG00000126010	GRPR	2.08857e-08	1.21314e-07	-2.00867
ENSG00000169126	ARMC4	2.31163e-08	1.30859e-07	-1.62444
ENSG00000255026	AC136475.3	2.42813e-08	1.35983e-07	-1.54743
ENSG00000167654	ATCAY	2.44893e-08	1.36389e-07	-1.8881
ENSG00000067840	PDZD4	2.61613e-08	1.43798e-07	-1.72306
ENSG00000274993	AC254629.1	2.62002e-08	1.43907e-07	-1.50128
ENSG00000178773	CPNE7	2.97292e-08	1.58911e-07	-1.66302
ENSG00000155980	KIF5A	2.97961e-08	1.58933e-07	-1.63229
ENSG00000256288	AC022075.3	3.01261e-08	1.6058e-07	-1.54923
ENSG00000104967	NOVA2	3.05267e-08	1.62215e-07	-1.93222
ENSG00000131094	C1QL1	3.10933e-08	1.64462e-07	-1.55452
ENSG00000204791	SMPD5	3.1645e-08	1.66713e-07	-1.63225
ENSG00000027869	SH2D2A	3.34187e-08	1.7349e-07	-1.53819
ENSG00000128274	A4GALT	3.42548e-08	1.76862e-07	-1.58706
ENSG00000166448	TMEM130	3.44189e-08	1.77225e-07	-1.62067
ENSG00000050767	COL23A1	3.58723e-08	1.82599e-07	-1.55821
ENSG00000204264	PSMB8	3.62649e-08	1.84174e-07	-1.65347
ENSG00000140675	SLC5A2	3.66786e-08	1.8549e-07	-1.53722
ENSG00000162344	FGF19	3.8118e-08	1.90824e-07	-1.87503
ENSG00000104888	SLC17A7	3.87998e-08	1.93343e-07	-1.72766
ENSG00000168490	PHYHIP	4.13519e-08	2.02996e-07	-1.58287
ENSG00000154065	ANKRD29	4.27479e-08	2.07688e-07	-1.65463
ENSG00000198844	ARHGEF15	4.32289e-08	2.09487e-07	-1.52767
ENSG00000072041	SLC6A15	4.6143e-08	2.21468e-07	-1.59346
ENSG00000180739	S1PR5	4.70992e-08	2.25074e-07	-1.57062
ENSG00000176387	HSD11B2	4.7604e-08	2.26679e-07	-1.69885
ENSG00000238178	AC078993.1	4.79627e-08	2.27693e-07	-1.89168
ENSG00000163958	ZDHHC19	4.82382e-08	2.28314e-07	-1.54116
ENSG00000183166	CALN1	5.29782e-08	2.45072e-07	-1.68168
ENSG00000277531	PNMA8C	5.71818e-08	2.59504e-07	-1.54224
ENSG00000243709	LEFTY1	5.9448e-08	2.67544e-07	-2.23032
ENSG00000070019	GUCY2C	6.84984e-08	2.98176e-07	-1.53665
ENSG00000166816	LDHD	7.56012e-08	3.20081e-07	-1.77597
ENSG00000143847	PPFIA4	7.74018e-08	3.26427e-07	-1.53985
ENSG00000127241	MASP1	7.77309e-08	3.27268e-07	-1.52698
ENSG00000179292	TMEM151A	8.36695e-08	3.47253e-07	-1.57101
ENSG00000121871	SLITRK3	8.56594e-08	3.53767e-07	-1.89583
ENSG00000110076	NRXN2	8.68237e-08	3.57018e-07	-1.59427
ENSG00000162039	MEIOB	8.78827e-08	3.60395e-07	-1.76361
ENSG00000101282	RSPO4	9.43417e-08	3.80698e-07	-1.53403
ENSG00000236154	AL450311.2	9.47297e-08	3.81451e-07	-1.67306
ENSG00000174004	NRROS	9.50276e-08	3.82448e-07	-1.56172
ENSG00000204352	C9orf129	9.8117e-08	3.90729e-07	-1.83364
ENSG00000109255	NMU	1.00963e-07	3.98293e-07	-1.78498
ENSG00000198483	ANKRD35	1.0818e-07	4.20847e-07	-1.55969
ENSG00000170925	TEX13B	1.13582e-07	4.38708e-07	-1.76654
ENSG00000253230	LINC00599	1.13529e-07	4.38708e-07	-1.77562
ENSG00000136449	MYCBPAP	1.1852e-07	4.54534e-07	-1.50667
ENSG00000156574	NODAL	1.19475e-07	4.575e-07	-1.94698
ENSG00000147596	PRDM14	1.27932e-07	4.82328e-07	-1.93044
ENSG00000078053	AMPH	1.29592e-07	4.8713e-07	-1.51874
ENSG00000224729	PCOLCE-AS1	1.33163e-07	4.96365e-07	-1.55629
ENSG00000141837	CACNA1A	1.43692e-07	5.27054e-07	-1.6076
ENSG00000120949	TNFRSF8	1.47939e-07	5.39874e-07	-1.90776
ENSG00000101194	SLC17A9	1.54953e-07	5.62095e-07	-1.74449
ENSG00000178947	SMIM10L2A	1.58845e-07	5.72923e-07	-1.63348
ENSG00000185668	POU3F1	1.61509e-07	5.80596e-07	-1.56329
ENSG00000184408	KCND2	1.63361e-07	5.85586e-07	-1.59241
ENSG00000248131	LINC01194	1.68958e-07	6.01378e-07	-2.05889
ENSG00000164949	GEM	1.74161e-07	6.16134e-07	-1.53303
ENSG00000176697	BDNF	1.9638e-07	6.76074e-07	-1.55127
ENSG00000078295	ADCY2	2.06059e-07	7.00515e-07	-1.5731
ENSG00000140835	CHST4	2.05995e-07	7.00515e-07	-1.52189
ENSG00000124092	CTCFL	2.07019e-07	7.02204e-07	-1.67661
ENSG00000260802	SERTM2	2.10235e-07	7.11201e-07	-1.56944
ENSG00000144229	THSD7B	2.10832e-07	7.12584e-07	-1.55134
ENSG00000134516	DOCK2	2.18514e-07	7.30002e-07	-1.62275
ENSG00000154080	CHST9	2.24718e-07	7.43007e-07	-1.61614
ENSG00000169856	ONECUT1	2.29474e-07	7.55698e-07	-1.51745
ENSG00000163286	ALPPL2	2.37446e-07	7.75207e-07	-1.54017
ENSG00000070886	EPHA8	2.46166e-07	7.9783e-07	-1.53536
ENSG00000074370	ATP2A3	2.46505e-07	7.9859e-07	-1.65201
ENSG00000128052	KDR	2.80034e-07	8.8375e-07	-1.57696
ENSG00000185737	NRG3	2.89843e-07	9.07172e-07	-1.51797
ENSG00000164344	KLKB1	2.93845e-07	9.1516e-07	-1.70527
ENSG00000168421	RHOH	3.00283e-07	9.30202e-07	-1.82765
ENSG00000204121	ECEL1P1	3.10835e-07	9.56405e-07	-1.68112
ENSG00000175229	GAL3ST3	3.2236e-07	9.82159e-07	-1.5582
ENSG00000157368	IL34	3.30009e-07	1.00144e-06	-1.65356
ENSG00000237087	AC068134.2	3.39277e-07	1.02463e-06	-1.66111
ENSG00000100341	PNPLA5	3.45775e-07	1.04094e-06	-1.59657
ENSG00000155897	ADCY8	3.46484e-07	1.04224e-06	-1.81139
ENSG00000136014	USP44	3.48377e-07	1.04545e-06	-1.57787
ENSG00000184344	GDF3	3.51231e-07	1.05193e-06	-2.07044
ENSG00000143494	VASH2	3.72555e-07	1.10487e-06	-1.51192
ENSG00000150510	FAM124A	3.88151e-07	1.13776e-06	-1.58831
ENSG00000117013	KCNQ4	3.88514e-07	1.13826e-06	-1.52471
ENSG00000243004	AC005062.1	3.9852e-07	1.15962e-06	-1.58127
ENSG00000164746	C7orf57	4.085e-07	1.18095e-06	-1.51507
ENSG00000165731	RET	4.11447e-07	1.18565e-06	-1.63189
ENSG00000055118	KCNH2	4.22107e-07	1.20967e-06	-1.5444
ENSG00000177238	TRIM72	4.2445e-07	1.21455e-06	-1.7035
ENSG00000130303	BST2	4.34815e-07	1.23859e-06	-1.69102
ENSG00000101445	PPP1R16B	4.43789e-07	1.25979e-06	-1.51651
ENSG00000179761	PIPOX	4.50325e-07	1.27415e-06	-1.66045
ENSG00000069482	GAL	4.58436e-07	1.29419e-06	-1.86093
ENSG00000080573	COL5A3	4.6787e-07	1.31544e-06	-1.72048
ENSG00000146215	CRIP3	5.11689e-07	1.41139e-06	-1.54664
ENSG00000159674	SPON2	5.1774e-07	1.42187e-06	-1.56157
ENSG00000100167	SEPT3	5.18771e-07	1.42367e-06	-1.54102
ENSG00000196189	SEMA4A	5.30323e-07	1.44698e-06	-1.66663
ENSG00000137571	SLCO5A1	5.40126e-07	1.47214e-06	-1.72907
ENSG00000156475	PPP2R2B	5.56902e-07	1.50486e-06	-1.5102
ENSG00000151952	TMEM132D	5.88292e-07	1.57479e-06	-1.55382
ENSG00000157782	CABP1	6.11182e-07	1.62374e-06	-1.55718
ENSG00000090339	ICAM1	7.14466e-07	1.84608e-06	-1.66011
ENSG00000257474	AC027288.1	8.56773e-07	2.13118e-06	-1.70283
ENSG00000170703	TTLL6	8.76876e-07	2.16907e-06	-1.59328
ENSG00000104327	CALB1	9.72524e-07	2.35869e-06	-1.7507
ENSG00000129244	ATP1B2	1.03918e-06	2.48063e-06	-1.69686
ENSG00000160973	FOXH1	1.13803e-06	2.66866e-06	-1.58247
ENSG00000131969	ABHD12B	1.19186e-06	2.76324e-06	-1.7017
ENSG00000151224	MAT1A	1.22021e-06	2.81862e-06	-1.73913
ENSG00000101180	HRH3	1.27857e-06	2.92222e-06	-1.59647
ENSG00000204936	CD177	1.40516e-06	3.15725e-06	-1.51978
ENSG00000074527	NTN4	1.48124e-06	3.29654e-06	-1.52293
ENSG00000261115	TMEM178B	1.49109e-06	3.31297e-06	-1.52266
ENSG00000107831	FGF8	1.59269e-06	3.50017e-06	-1.74084
ENSG00000113763	UNC5A	1.59831e-06	3.51003e-06	-1.6755
ENSG00000015413	DPEP1	1.69262e-06	3.67768e-06	-1.59382
ENSG00000254277	AC009446.1	2.02898e-06	4.24415e-06	-1.63398
ENSG00000196361	ELAVL3	2.07467e-06	4.32181e-06	-1.65172
ENSG00000171794	UTF1	2.13692e-06	4.42714e-06	-1.93199
ENSG00000173175	ADCY5	2.21319e-06	4.56021e-06	-1.50771
ENSG00000225783	MIAT	2.26525e-06	4.6435e-06	-1.73152
ENSG00000172731	LRRC20	2.30299e-06	4.71064e-06	-1.51223
ENSG00000254934	LINC00678	2.36463e-06	4.81592e-06	-2.08976
ENSG00000265992	ESRG	2.49336e-06	5.02675e-06	-1.66378
ENSG00000232301	LNCPRESS1	2.57262e-06	5.14951e-06	-1.71573
ENSG00000117643	MAN1C1	2.60116e-06	5.19565e-06	-1.53015
ENSG00000187608	ISG15	2.73121e-06	5.42079e-06	-1.53625
ENSG00000234965	SHISA8	2.81271e-06	5.55956e-06	-1.51225
ENSG00000196092	PAX5	3.08428e-06	5.98852e-06	-1.71858
ENSG00000198963	RORB	3.12679e-06	6.05399e-06	-1.7192
ENSG00000185885	IFITM1	3.47727e-06	6.6111e-06	-1.57149
ENSG00000226792	C13orf42	3.5437e-06	6.72706e-06	-1.71074
ENSG00000121207	LRAT	3.8497e-06	7.20858e-06	-1.82218
ENSG00000230798	FOXD3-AS1	3.92187e-06	7.31658e-06	-1.81542
ENSG00000105605	CACNG7	3.98803e-06	7.41264e-06	-1.55895
ENSG00000196159	FAT4	4.21542e-06	7.74594e-06	-1.57381
ENSG00000187569	DPPA3	4.3516e-06	7.95565e-06	-1.57116
ENSG00000173227	SYT12	4.40221e-06	8.03654e-06	-1.53044
ENSG00000151789	ZNF385D	4.42929e-06	8.07041e-06	-1.52685
ENSG00000253507	AC104257.1	4.77503e-06	8.6031e-06	-2.04487
ENSG00000244342	LINC00698	4.84979e-06	8.715e-06	-1.60362
ENSG00000177108	ZDHHC22	5.15813e-06	9.18409e-06	-1.55791
ENSG00000134917	ADAMTS8	5.31981e-06	9.3881e-06	-1.56654
ENSG00000178233	TMEM151B	5.37679e-06	9.47762e-06	-1.58225
ENSG00000151650	VENTX	5.52231e-06	9.67335e-06	-1.68557
ENSG00000133454	MYO18B	6.17336e-06	1.05957e-05	-1.51471
ENSG00000165140	FBP1	6.44866e-06	1.09814e-05	-1.64756
ENSG00000187140	FOXD3	6.72798e-06	1.13876e-05	-1.85738
ENSG00000119138	KLF9	7.1297e-06	1.19554e-05	-1.61897
ENSG00000182050	MGAT4C	7.68051e-06	1.27352e-05	-1.85233
ENSG00000173673	HES3	7.97469e-06	1.30981e-05	-1.85606
ENSG00000188816	HMX2	9.23344e-06	1.47702e-05	-1.65327
ENSG00000255794	RMST	9.41599e-06	1.50178e-05	-1.7325
ENSG00000116833	NR5A2	1.00975e-05	1.58642e-05	-1.56764
ENSG00000122859	NEUROG3	1.09957e-05	1.70526e-05	-1.66475
ENSG00000139209	SLC38A4	1.11846e-05	1.72889e-05	-1.52664
ENSG00000043355	ZIC2	1.30312e-05	1.96226e-05	-1.56029
ENSG00000224557	HLA-DPB2	1.32442e-05	1.9896e-05	-1.64455
ENSG00000048540	LMO3	1.42904e-05	2.12317e-05	-1.79234
ENSG00000166473	PKD1L2	1.44321e-05	2.13794e-05	-1.80038
ENSG00000124493	GRM4	1.46649e-05	2.16776e-05	-1.56116
ENSG00000140853	NLRC5	1.74074e-05	2.50472e-05	-1.53079
ENSG00000165810	BTNL9	2.12177e-05	2.96566e-05	-1.54979
ENSG00000095370	SH2D3C	2.54808e-05	3.47039e-05	-1.5901
ENSG00000171388	APLN	2.60641e-05	3.54111e-05	-1.64866
ENSG00000166105	GLB1L3	2.65116e-05	3.59353e-05	-1.72903
ENSG00000130477	UNC13A	3.14959e-05	4.15153e-05	-1.54616
ENSG00000183049	CAMK1D	3.23079e-05	4.24622e-05	-1.50269
ENSG00000163735	CXCL5	3.47623e-05	4.51242e-05	-1.50881
ENSG00000260834	AC009055.2	3.56652e-05	4.60988e-05	-1.66022
ENSG00000164128	NPY1R	3.58582e-05	4.62969e-05	-1.56141
ENSG00000095587	TLL2	4.04322e-05	5.13661e-05	-1.55601
ENSG00000248215	LINC02505	4.87424e-05	6.00991e-05	-1.54278
ENSG00000164076	CAMKV	4.92816e-05	6.06681e-05	-1.63602
ENSG00000131771	PPP1R1B	6.48437e-05	7.67173e-05	-1.51956
ENSG00000177468	OLIG3	6.58489e-05	7.76882e-05	-1.67907
ENSG00000169896	ITGAM	6.74348e-05	7.92015e-05	-1.50333
ENSG00000261780	LINC02582	6.76553e-05	7.94235e-05	-1.68102
ENSG00000168447	SCNN1B	8.34171e-05	9.51973e-05	-1.59277
ENSG00000125730	C3	8.59343e-05	9.76434e-05	-1.52911
ENSG00000234787	LINC00458	8.80381e-05	9.97346e-05	-1.60244
ENSG00000167178	ISLR2	9.63745e-05	0.000108031	-1.69521
ENSG00000215866	LINC01356	0.000103882	0.000115135	-1.50447
ENSG00000271601	LIX1L	0.00013268	0.000142973	-1.54746
ENSG00000197587	DMBX1	0.000141109	0.000150641	-1.53712
ENSG00000158473	CD1D	0.000258393	0.000252828	-1.50579
ENSG00000184515	BEX5	0.000329883	0.000311744	-1.54081
ENSG00000255666	AP000943.2	0.000475768	0.000428963	-1.63018
ENSG00000214575	CPEB1	0.000939313	0.00077493	-1.51048
ENSG00000166869	CHP2	0.00109254	0.000884952	-1.51414
ENSG00000130513	GDF15	0.00298449	0.00214168	-1.56725

## Sheet: Table S3
Supplemental Table S3. Gene ontology (GO) categories identified as associated (p-value<0.01) with genes expressed at significantly higher expression levels in differentiated vs. undifferentiated hESCs. Gene ontology categories are listed along with their respective p-values of enrichment, false discovery rate (FDR)-adjusted p-values of enrichment, and specific genes relevant to each gene ontology…
Gene Ontology Category	p-value	FDR-adjusted p-value	Number of Genes with Significantly Higher Expression in Differentiated vs. Undifferentiated hESCs within GO Category	Genes with Significantly Higher Expression in Differentiated vs. Undifferentiated hESCs within GO Category
GO_ANIMAL_ORGAN_MORPHOGENESIS	1.4333e-21	1.43273e-17	63	ACTC1, ALDH1A2, ANKRD1, BARX2, CDX2, COL11A1, COL3A1, CSF1R, CSGALNACT1, DIO3, DLC1, DLX1, DLX2, DLX3, DLX5, DLX6, EFNA1, FOLR1, GATA2, GATA3, GREB1L, GRHL3, HAND1, HEY1, HOXB2, HOXB3, HOXB4, HOXB5, HOXB6, HOXB7, HOXB8, HOXC13, ID4, INHBA, ISL1, LEF1, LRP2, MEIS1, MSX1, MSX2, NOG, OSR1, PDX1, SLC40A1, SLC6A4, SNAI2, SOX9, SP5, SP6, TACSTD2, TBX3, TCF21, TFAP2A, TFAP2B, TGM2, TNC, TP63, TWIST1, VI…
GO_EMBRYONIC_MORPHOGENESIS	2.59745e-20	1.2982e-16	46	ALDH1A2, AMOT, COL11A1, DLC1, DLX2, DLX5, DLX6, EFNA1, EYA2, FLRT3, FOLR1, GATA2, GATA3, GREM2, GRHL3, HAND1, HOXB2, HOXB3, HOXB4, HOXB5, HOXB6, HOXB7, HOXB8, INHBA, LAMB3, LEF1, LRP2, MSX1, MSX2, NOG, OSR1, PDX1, PITX1, SOX7, SOX9, TBX3, TCF21, TFAP2A, TP63, TWIST1, WLS, WNT3A, WNT4, WNT6, WNT9B, ZEB2
GO_ANATOMICAL_STRUCTURE_FORMATION_INVOLVED_IN_MORPHOGENESIS	4.1689e-20	1.38908e-16	65	ACKR3, ACTC1, ADGRG1, ALDH1A2, AMOT, ANKRD1, ANXA1, BMPER, CASQ2, CDX2, COL11A1, CYP1B1, DLC1, DLX5, DLX6, EFNA1, ENPEP, EPAS1, EYA2, FGFBP1, FOLR1, GATA2, GATA3, GRHL3, HAND1, HEY1, HOXB3, IL18, INHBA, ISL1, LAMB3, LEF1, LMOD2, LRP2, MEIS1, MSX1, MSX2, MYLK3, MYOF, NOG, NPPB, OSR1, PLXNA2, PPARG, PRKD1, RUNX1, SLC40A1, SNAI2, SOX7, SOX9, SPHK1, TBX3, TCF21, TFAP2A, TFAP2B, TGM2, THSD7A, TP63, TW…
GO_TISSUE_MORPHOGENESIS	9.39353e-19	2.34744e-15	47	ACTC1, ALDH1A2, ANKRD1, COL11A1, COL3A1, CSF1R, DLC1, EYA2, FLRT3, FOLR1, GATA3, GREB1L, GRHL3, HAND1, HEY1, HOXB2, HOXB4, HOXB7, ID4, INHBA, ISL1, KRT16, KRT17, LEF1, LRP2, MSX1, MSX2, NOG, OSR1, PDX1, SNAI2, SOX9, TACSTD2, TBX3, TCF21, TFAP2A, TGM2, TNC, TP63, TWIST1, VIT, WLS, WNT3A, WNT4, WNT6, WNT9B, ZEB2
GO_EMBRYO_DEVELOPMENT	2.26055e-18	4.51929e-15	57	ALDH1A2, AMOT, CDX2, COL11A1, DLC1, DLX1, DLX2, DLX5, DLX6, EFNA1, EN2, EPAS1, EVX1, EYA2, FLRT3, FOLR1, GATA2, GATA3, GREM2, GRHL3, HAND1, HEY1, HOXB2, HOXB3, HOXB4, HOXB5, HOXB6, HOXB7, HOXB8, HOXB9, INHBA, ISL1, LAMB3, LEF1, LRP2, MSX1, MSX2, NOG, NR2F2, OSR1, PDX1, PITX1, PLPP4, PLXNA2, SOX7, SOX9, TBX3, TCF21, TFAP2A, TP63, TWIST1, WLS, WNT3A, WNT4, WNT6, WNT9B, ZEB2
GO_TUBE_MORPHOGENESIS	1.68213e-16	2.80243e-13	52	ACKR3, ADGRG1, AMOT, ANXA1, BMPER, COL3A1, CSF1R, CYP1B1, DLC1, EFNA1, ENPEP, EPAS1, FGFBP1, FOLR1, GATA2, GATA3, GREB1L, GRHL3, HAND1, HEY1, HOXB3, HOXB7, IL18, ISL1, LEF1, LRP2, MEIS1, MSX2, MYOCD, NOG, NPPB, NR2F2, OSR1, PPARG, PRKD1, RUNX1, SOX9, SPHK1, TACSTD2, TBX3, TCF21, TFAP2B, TGM2, THSD7A, TNC, TP63, TWIST1, WNT3A, WNT4, WNT6, WNT9B, ZEB2
GO_PATTERN_SPECIFICATION_PROCESS	9.74567e-16	1.39168e-12	35	ADGRG1, ALDH1A2, CDX2, DLX1, DLX2, DMRTA2, EVX1, FOLR1, GREM2, GRHL3, HAND1, HOXB2, HOXB3, HOXB4, HOXB5, HOXB6, HOXB7, HOXB8, HOXB9, HOXC13, ISL1, LEF1, LRP2, MSX1, MSX2, NOG, NR2F2, OSR1, PLXNA2, TBX3, TP63, WLS, WNT3A, WNT6, ZEB2
GO_TUBE_DEVELOPMENT	1.40051e-15	1.74994e-12	56	ACKR3, ADGRG1, ALDH1A2, AMOT, ANXA1, BMPER, CDX2, COL3A1, CSF1R, CYP1B1, DLC1, EFNA1, ENPEP, EPAS1, FGFBP1, FOLR1, GATA2, GATA3, GREB1L, GRHL3, HAND1, HEY1, HOXB3, HOXB7, IL18, ISL1, LEF1, LRP2, MEIS1, MSX2, MYOCD, NOG, NPPB, NR2F2, OSR1, PDX1, PLXNA2, PPARG, PRKD1, RUNX1, SOX9, SPHK1, TACSTD2, TBX3, TCF21, TFAP2B, TGM2, THSD7A, TNC, TP63, TWIST1, WNT3A, WNT4, WNT6, WNT9B, ZEB2
GO_REGIONALIZATION	1.6917e-15	1.87892e-12	31	ADGRG1, ALDH1A2, CDX2, DLX1, DLX2, DMRTA2, EVX1, GREM2, HOXB2, HOXB3, HOXB4, HOXB5, HOXB6, HOXB7, HOXB8, HOXB9, HOXC13, ISL1, LEF1, LRP2, MSX1, MSX2, NOG, NR2F2, OSR1, PLXNA2, TBX3, TP63, WLS, WNT3A, ZEB2
GO_EMBRYONIC_ORGAN_DEVELOPMENT	2.48635e-15	2.48536e-12	34	ALDH1A2, CDX2, COL11A1, DLX2, DLX5, DLX6, EFNA1, EN2, EPAS1, FOLR1, GATA2, GATA3, GRHL3, HAND1, HEY1, HOXB2, HOXB3, HOXB4, HOXB5, HOXB6, HOXB7, HOXB8, LEF1, MSX1, NOG, NR2F2, OSR1, SOX9, TBX3, TCF21, TFAP2A, TWIST1, WNT3A, WNT9B
GO_CIRCULATORY_SYSTEM_DEVELOPMENT	2.97942e-15	2.70748e-12	57	ACKR3, ACTC1, ADGRG1, ALDH1A2, AMOT, ANKRD1, ANXA1, BMPER, CDX2, COL11A1, COL3A1, CYP1B1, DLC1, DLX3, EFNA1, ENPEP, EPAS1, FGFBP1, FLRT3, FOLR1, GATA2, GATA3, GPER1, GREB1L, HAND1, HEY1, HOXB3, IL18, ISL1, JPH2, LEF1, LRP2, MEIS1, MSX1, MSX2, MYLK3, MYOCD, NOG, NPPB, NR2F2, OSR1, POPDC2, PPARG, PRKD1, RUNX1, SGCG, SLC8A1, SNAI2, SOX9, SPHK1, TBX3, TCF21, TFAP2B, THSD7A, TWIST1, WNT3A, WNT4
GO_EPITHELIUM_DEVELOPMENT	3.62842e-15	3.02247e-12	60	ALDH1A2, ANXA1, BMPER, CDX2, CSF1R, DLC1, DLX3, DLX5, DLX6, FLRT3, FOLR1, GATA3, GREB1L, GRHL3, HAND1, HEY1, HOXB2, HOXB4, HOXB5, HOXB7, HOXC13, ID4, INHBA, KRT16, KRT17, KRT23, KRT80, LEF1, LRP2, MSX1, MSX2, NOG, NR2F2, OSR1, PDX1, PLXNA2, PPARG, RUNX1, SLC40A1, SNAI2, SOX9, TACSTD2, TBX3, TCF21, TFAP2A, TFAP2B, TGM1, TGM2, TNC, TNFRSF19, TP63, TWIST1, UPK2, WNT3A, WNT4, WNT5B, WNT6, WNT9B, ZEB2…
GO_SKELETAL_SYSTEM_DEVELOPMENT	5.3804e-15	4.13711e-12	37	BARX2, COL11A1, COL19A1, COL3A1, CSGALNACT1, DLX1, DLX2, DLX5, DLX6, GDF6, HAND1, HAPLN1, HOXB2, HOXB3, HOXB4, HOXB5, HOXB6, HOXB7, HOXB8, HOXB9, LUM, MEIS1, MSX1, MSX2, NOG, OSR1, PITX1, SNAI2, SOX9, SP5, TBX3, TFAP2A, TP63, TWIST1, VIT, WNT5B, WNT9B
GO_EMBRYONIC_ORGAN_MORPHOGENESIS	3.8517e-14	2.75011e-11	27	COL11A1, DLX2, DLX5, DLX6, EFNA1, FOLR1, GATA2, GATA3, GRHL3, HAND1, HOXB2, HOXB3, HOXB4, HOXB5, HOXB6, HOXB7, HOXB8, MSX1, NOG, OSR1, SOX9, TBX3, TCF21, TFAP2A, TWIST1, WNT3A, WNT9B
GO_MORPHOGENESIS_OF_AN_EPITHELIUM	5.03152e-14	3.35301e-11	36	ALDH1A2, CSF1R, DLC1, FLRT3, FOLR1, GATA3, GREB1L, GRHL3, HAND1, HOXB2, HOXB4, HOXB7, ID4, KRT16, KRT17, LEF1, LRP2, MSX2, NOG, OSR1, PDX1, SNAI2, SOX9, TACSTD2, TBX3, TCF21, TFAP2A, TGM2, TNC, TP63, TWIST1, WNT3A, WNT4, WNT6, WNT9B, ZEB2
GO_EMBRYO_DEVELOPMENT_ENDING_IN_BIRTH_OR_EGG_HATCHING	7.20868e-14	4.50362e-11	39	ALDH1A2, AMOT, CDX2, COL11A1, DLC1, DLX1, DLX2, EPAS1, EVX1, FOLR1, GATA2, GATA3, GRHL3, HAND1, HEY1, HOXB2, HOXB3, HOXB4, HOXB5, HOXB6, HOXB7, HOXB8, HOXB9, ISL1, LEF1, LRP2, MSX1, NOG, NR2F2, OSR1, PLPP4, PLXNA2, SOX9, TBX3, TFAP2A, TWIST1, WNT3A, WNT9B, ZEB2
GO_SEQUENCE_SPECIFIC_DNA_BINDING	5.40082e-13	3.17568e-10	52	BARX2, CDX2, DLX1, DLX2, DLX3, DLX5, DLX6, DMRTA2, EN2, EPAS1, EVX1, GATA2, GATA3, GRHL3, HAND1, HEY1, HMX1, HOXB2, HOXB3, HOXB4, HOXB5, HOXB6, HOXB7, HOXB8, HOXB9, HOXC13, HR, ISL1, LEF1, MEIS1, MEIS2, MSX1, MSX2, MYOCD, NR2F2, OSR1, PDX1, PITX1, PPARG, PRDM6, RUNX1, SNAI2, SOX9, SP5, TBX3, TCF21, TFAP2A, TFAP2B, TP63, TWIST1, ZEB2, ZNF750
GO_ANTERIOR_POSTERIOR_PATTERN_SPECIFICATION	1.51523e-12	8.4146e-10	22	ALDH1A2, CDX2, HOXB2, HOXB3, HOXB4, HOXB5, HOXB6, HOXB7, HOXB8, HOXB9, HOXC13, LEF1, MSX1, MSX2, NOG, NR2F2, OSR1, PLXNA2, TBX3, WLS, WNT3A, ZEB2
GO_MESENCHYME_MORPHOGENESIS	7.27341e-12	3.82658e-09	12	ACTC1, HEY1, ISL1, LEF1, MSX1, MSX2, NOG, OSR1, SNAI2, SOX9, TWIST1, WNT3A
GO_MUSCLE_STRUCTURE_DEVELOPMENT	8.50534e-12	4.25097e-09	37	ACTC1, ANKRD1, BARX2, CASQ2, COL11A1, COL19A1, COL3A1, DMRTA2, EPAS1, GPER1, HAND1, HEY1, IGFBP3, IL18, ISL1, JPH2, LEF1, LMOD2, LRP2, MEIS1, MSX1, MYLK3, MYOCD, MYOF, NOG, NR2F2, PITX1, POPDC2, PRDM6, SGCG, SLC8A1, SOX9, TBX3, TCF21, TWIST1, WNT3A, WNT4
GO_DNA_BINDING_TRANSCRIPTION_ACTIVATOR_ACTIVITY	9.6557e-12	4.59611e-09	29	BARX2, DLX2, DLX3, DLX5, EPAS1, GATA2, GATA3, GRHL3, HOXB2, HOXB3, HOXB4, HOXB5, HOXB7, HOXC13, ISL1, LEF1, MEIS1, MEIS2, MSX1, MYOCD, PITX1, RUNX1, SOX9, TCF21, TFAP2A, TFAP2B, TP63, ZEB2, ZNF750
GO_MORPHOGENESIS_OF_EMBRYONIC_EPITHELIUM	1.4392e-11	6.53919e-09	18	ALDH1A2, DLC1, FOLR1, GATA3, GRHL3, HAND1, LRP2, NOG, OSR1, PDX1, SOX9, TFAP2A, TP63, TWIST1, WNT4, WNT6, WNT9B, ZEB2
GO_POSITIVE_REGULATION_OF_TRANSCRIPTION_BY_RNA_POLYMERASE_II	1.57405e-11	6.84097e-09	51	BARX2, CDKN2B, DLX1, DLX2, DLX3, DLX5, DLX6, EN2, EPAS1, EVX1, GATA2, GATA3, GPER1, GRHL3, HAND1, HEY1, HOXB2, HOXB3, HOXB4, HOXB5, HOXB7, HOXB9, HOXC13, ID4, IL18, INHBA, ISL1, LEF1, LUM, MEIS1, MEIS2, MSX1, MYOCD, NOG, OSR1, PDX1, PITX1, PPARG, PRKD1, RUNX1, SLC40A1, SMAD9, SOX9, TCF21, TFAP2A, TFAP2B, TP63, TWIST1, WNT3A, ZEB2, ZNF750
GO_SKELETAL_SYSTEM_MORPHOGENESIS	1.69087e-11	7.04248e-09	22	BARX2, COL11A1, CSGALNACT1, DLX2, DLX5, HOXB2, HOXB3, HOXB4, HOXB5, HOXB6, HOXB7, HOXB8, MSX1, MSX2, NOG, OSR1, SOX9, SP5, TFAP2A, TWIST1, VIT, WNT9B
GO_SEQUENCE_SPECIFIC_DOUBLE_STRANDED_DNA_BINDING	3.11698e-11	1.24629e-08	42	BARX2, CDX2, DLX1, DLX2, DLX3, DLX5, DLX6, GATA2, GATA3, HAND1, HEY1, HMX1, HOXB2, HOXB3, HOXB4, HOXB5, HOXB6, HOXB7, HOXB9, HR, ISL1, LEF1, MEIS1, MEIS2, MSX1, MSX2, MYOCD, OSR1, PDX1, PITX1, PPARG, PRDM6, RUNX1, SNAI2, SOX9, SP5, TBX3, TCF21, TFAP2A, TFAP2B, TWIST1, ZNF750
GO_REGULATORY_REGION_NUCLEIC_ACID_BINDING	3.29678e-11	1.26749e-08	44	BARX2, CDX2, DLX1, DLX2, DLX3, DLX5, DLX6, GATA2, GATA3, HAND1, HEY1, HMX1, HOXB2, HOXB3, HOXB4, HOXB5, HOXB6, HOXB7, HOXB9, HR, ISL1, LEF1, MEIS1, MEIS2, MSX1, MSX2, MYOCD, OSR1, PDX1, PITX1, PPARG, PRDM6, RUNX1, SNAI2, SOX7, SOX9, SP5, TBX3, TCF21, TFAP2A, TFAP2B, TP63, TWIST1, ZNF750
GO_CENTRAL_NERVOUS_SYSTEM_DEVELOPMENT	3.6064e-11	1.29649e-08	45	ADGRG1, ALDH1A2, CNTN4, COL3A1, CSF1R, DLC1, DLX1, DLX2, DLX5, DMRTA2, EN2, EVX1, GATA2, GRHL3, HAPLN1, HOXB2, HOXB3, HOXB8, ID4, INHBA, ISL1, LEF1, LRP2, MAL, MSX1, NOG, NR2F2, PDX1, PITX1, PLXNA2, PPARG, SEMA6D, SLC6A4, SLC8A1, SOX9, SPHK1, TBX3, TFAP2A, UNC5C, VIT, WLS, WNT3A, WNT4, WNT9B, ZEB2
GO_MUSCLE_TISSUE_DEVELOPMENT	3.63163e-11	1.29649e-08	28	ACTC1, ALDH1A2, ANKRD1, COL11A1, COL19A1, COL3A1, DMRTA2, EYA2, HAND1, ISL1, JPH2, LEF1, LRP2, MEIS1, MYLK3, MYOCD, NOG, NR2F2, OSR1, PITX1, POPDC2, SGCG, SLC8A1, SOX9, TBX3, TCF21, TWIST1, WNT3A
GO_CARDIOVASCULAR_SYSTEM_DEVELOPMENT	5.03824e-11	1.73663e-08	40	ACKR3, ADGRG1, ALDH1A2, AMOT, ANXA1, BMPER, CDX2, COL3A1, CYP1B1, DLX3, EFNA1, ENPEP, EPAS1, FGFBP1, FOLR1, GATA2, GPER1, HAND1, HEY1, HOXB3, IL18, ISL1, LEF1, LRP2, MEIS1, MYOCD, NOG, NPPB, NR2F2, OSR1, PPARG, PRKD1, RUNX1, SPHK1, TBX3, TCF21, TFAP2B, THSD7A, TWIST1, WNT4
GO_POSITIVE_REGULATION_OF_RNA_BIOSYNTHETIC_PROCESS	5.45596e-11	1.81792e-08	60	AFAP1L2, ANKRD1, BARX2, CDKN2B, CDX2, DLX1, DLX2, DLX3, DLX5, DLX6, EN2, EPAS1, EVX1, GATA2, GATA3, GDF6, GPER1, GRHL3, HAND1, HEY1, HOXB2, HOXB3, HOXB4, HOXB5, HOXB7, HOXB9, HOXC13, ID4, IL18, INHBA, ISL1, LEF1, LUM, MEIS1, MEIS2, MSX1, MYOCD, NOG, NR2F2, OSR1, PDX1, PITX1, PPARG, PRKD1, RUNX1, SLC40A1, SMAD9, SOX9, TBX3, TCF21, TFAP2A, TFAP2B, TP63, TWIST1, VGLL1, WNT3A, WNT4, WNT6, ZEB2, ZNF750
GO_NEGATIVE_REGULATION_OF_CELL_DIFFERENTIATION	6.26878e-11	2.01498e-08	38	ADGRG1, ANXA1, CNTN4, COL3A1, DIO3, DLX1, DLX2, EFNA1, GATA2, GATA3, GPER1, HOXB8, ID4, IL18, INHBA, ISL1, MEIS1, MEIS2, MSX1, MSX2, MYOCD, NOG, OSR1, POSTN, PPARG, PRDM6, PRTG, RUNX1, SEMA6D, SLC6A4, SNAI2, SOX9, TACSTD2, TBX3, TP63, TWIST1, WNT3A, WNT4
GO_HEART_DEVELOPMENT	6.45052e-11	2.01498e-08	33	ACTC1, ALDH1A2, ANKRD1, COL11A1, COL3A1, DLC1, EFNA1, FLRT3, FOLR1, GATA3, GPER1, GREB1L, HAND1, HEY1, ISL1, JPH2, LRP2, MEIS1, MSX1, MSX2, MYLK3, MYOCD, NOG, OSR1, POPDC2, PPARG, SGCG, SLC8A1, SNAI2, SOX9, TBX3, TWIST1, WNT3A
GO_EMBRYONIC_SKELETAL_SYSTEM_DEVELOPMENT	9.35841e-11	2.83475e-08	16	COL11A1, DLX1, DLX2, HOXB2, HOXB3, HOXB4, HOXB5, HOXB6, HOXB7, HOXB8, HOXB9, NOG, OSR1, TFAP2A, TWIST1, WNT9B
GO_EPITHELIAL_TUBE_MORPHOGENESIS	1.08648e-10	3.19425e-08	24	CSF1R, DLC1, FOLR1, GATA3, GREB1L, GRHL3, HAND1, HOXB7, LEF1, LRP2, MSX2, NOG, OSR1, SOX9, TACSTD2, TBX3, TCF21, TNC, TWIST1, WNT3A, WNT4, WNT6, WNT9B, ZEB2
GO_EMBRYONIC_SKELETAL_SYSTEM_MORPHOGENESIS	1.63302e-10	4.66391e-08	14	COL11A1, DLX2, HOXB2, HOXB3, HOXB4, HOXB5, HOXB6, HOXB7, HOXB8, NOG, OSR1, TFAP2A, TWIST1, WNT9B
GO_HEAD_DEVELOPMENT	1.96557e-10	5.45774e-08	38	ADGRG1, ALDH1A2, CNTN4, COL3A1, CSF1R, DLC1, DLX1, DLX2, DLX5, DLX6, DMRTA2, EN2, FLRT3, GATA2, HOXB2, HOXB3, ID4, INHBA, ISL1, LEF1, LRP2, MSX1, NOG, NR2F2, PITX1, PLXNA2, SEMA6D, SLC6A4, SLC8A1, SOX9, SPHK1, TBX3, UNC5C, WLS, WNT3A, WNT4, WNT9B, ZEB2
GO_DOUBLE_STRANDED_DNA_BINDING	2.06039e-10	5.56641e-08	43	BARX2, CDX2, DLX1, DLX2, DLX3, DLX5, DLX6, GATA2, GATA3, HAND1, HEY1, HMX1, HOXB2, HOXB3, HOXB4, HOXB5, HOXB6, HOXB7, HOXB9, HR, ISL1, LEF1, MEIS1, MEIS2, MSX1, MSX2, MYOCD, OSR1, PDX1, PITX1, PPARG, PRDM6, RUNX1, SNAI2, SOX9, SP5, TBX3, TCF21, TFAP2A, TFAP2B, TP63, TWIST1, ZNF750
GO_APPENDAGE_DEVELOPMENT	2.5919e-10	6.81805e-08	18	ALDH1A2, DLX5, DLX6, HOXC13, LEF1, MSX1, MSX2, NOG, NR2F2, OSR1, PITX1, PLXNA2, SOX9, TBX3, TFAP2A, TFAP2B, TP63, TWIST1
GO_NEGATIVE_REGULATION_OF_DEVELOPMENTAL_PROCESS	7.05959e-10	1.80943e-07	44	ADGRG1, AMOT, ANXA1, ARHGDIB, CCR1, CNTN4, COL3A1, DIO3, DLX1, DLX2, EFNA1, GATA2, GATA3, GPER1, HOXB8, ID4, IL18, INHBA, ISL1, LEF1, MEIS1, MEIS2, MSX1, MSX2, MYOCD, NOG, NPPB, OSR1, POSTN, PPARG, PRDM6, PRTG, RUNX1, SEMA6D, SLC6A4, SNAI2, SOX9, TACSTD2, TBX3, TP63, TWIST1, WNT3A, WNT4, WNT9B
GO_GLAND_DEVELOPMENT	8.54813e-10	2.13618e-07	27	ALDH1A2, ANXA1, CSF1R, GATA2, GATA3, HOXB3, HOXB9, ID4, ISL1, LEF1, MSX1, MSX2, NOG, PDX1, PITX1, PRLR, SNAI2, SOX9, TBX3, TCF21, TGM2, TNC, TP63, WLS, WNT3A, WNT4, ZNF703
GO_SENSORY_ORGAN_DEVELOPMENT	9.51585e-10	2.17656e-07	30	ADAMTS18, ALDH1A2, BMPER, COL11A1, CYP1B1, DIO3, DLX1, DLX2, DLX5, DLX6, GATA2, GATA3, GRHL3, HOXC13, INHBA, LEF1, MEIS1, MEIS2, MSX1, NOG, OSR1, SOX9, TFAP2A, TFAP2B, TWIST1, WNT3A, WNT5B, WNT6, WNT9B, ZEB2
GO_ROOF_OF_MOUTH_DEVELOPMENT	9.5372e-10	2.17656e-07	13	DLX5, DLX6, INHBA, LEF1, MSX1, OSR1, SNAI2, TBX3, TCF21, TFAP2A, TWIST1, WNT3A, WNT9B
GO_POSITIVE_REGULATION_OF_DEVELOPMENTAL_PROCESS	9.55548e-10	2.17656e-07	53	AMOT, ANKRD1, ANXA1, BMPER, CCR1, CD274, CDX2, CLSTN2, CYP1B1, DIO3, DLX1, DLX2, DMRTA2, FGFBP1, FLRT3, GATA2, GATA3, GDF6, GPER1, HOXB4, HOXB7, ID4, IGFBP3, IL18, INHBA, ISL1, LEF1, LPL, LRP2, MSX2, MYLK3, MYOCD, NOG, OSR1, PLXNA2, PPARG, PRKD1, RUNX1, SLC8A1, SNAI2, SOX9, SPHK1, TACSTD2, TFAP2A, TP63, TWIST1, WNT3A, WNT4, WNT5B, WNT6, ZEB2, ZNF703, ZNF804A
GO_APPENDAGE_MORPHOGENESIS	9.58071e-10	2.17656e-07	16	ALDH1A2, DLX5, DLX6, LEF1, MSX1, MSX2, NOG, OSR1, PITX1, PLXNA2, SOX9, TBX3, TFAP2A, TFAP2B, TP63, TWIST1
GO_ODONTOGENESIS	1.02638e-09	2.27993e-07	15	DLX1, DLX2, DLX3, HAND1, INHBA, LEF1, MSX1, MSX2, OSR1, SP6, TFAP2A, TNC, TP63, TWIST1, WNT6
GO_NEGATIVE_REGULATION_OF_TRANSCRIPTION_BY_RNA_POLYMERASE_II	1.11719e-09	2.4277e-07	38	ANKRD1, BARX2, CDX2, DLX1, DLX2, EFNA1, GATA2, GATA3, HAND1, HEY1, HMX1, HOXB3, HOXB4, HOXB8, ID4, ISL1, LEF1, MEIS2, MSX1, MSX2, MYOCD, NOG, NR2F2, OSR1, PDX1, PPARG, RUNX1, SNAI2, SOX7, SOX9, SP5, TBX3, TCF21, TFAP2A, TFAP2B, TP63, TWIST1, ZEB2
GO_BLOOD_VESSEL_MORPHOGENESIS	1.44349e-09	3.07003e-07	34	ACKR3, ADGRG1, AMOT, ANXA1, BMPER, COL3A1, CYP1B1, EFNA1, ENPEP, EPAS1, FGFBP1, FOLR1, GATA2, HAND1, HEY1, HOXB3, IL18, ISL1, LEF1, LRP2, MEIS1, MYOCD, NOG, NPPB, NR2F2, PPARG, PRKD1, RUNX1, SPHK1, TCF21, TFAP2B, THSD7A, TWIST1, WNT4
GO_STEM_CELL_DIFFERENTIATION	1.61882e-09	3.37119e-07	20	ALDH1A2, FOLR1, GATA2, GATA3, HOXB4, ISL1, MSX1, MSX2, MYOCD, OSR1, PDX1, RUNX1, SEMA6D, SNAI2, SOX9, TACSTD2, TP63, TWIST1, WNT3A, ZEB2
GO_MESENCHYME_DEVELOPMENT	1.79696e-09	3.66579e-07	21	ACTC1, ALDH1A2, EFNA1, FOLR1, HAND1, HEY1, ISL1, LEF1, MSX1, MSX2, NOG, OSR1, SEMA6D, SNAI2, SOX9, TCF21, TWIST1, WNT3A, WNT4, ZEB2, ZNF703
GO_HEART_MORPHOGENESIS	2.62368e-09	5.24526e-07	20	ACTC1, ALDH1A2, ANKRD1, COL11A1, DLC1, EFNA1, FOLR1, GATA3, HAND1, HEY1, ISL1, LRP2, MSX1, MSX2, NOG, SNAI2, SOX9, TBX3, TWIST1, WNT3A
GO_REPRODUCTIVE_SYSTEM_DEVELOPMENT	2.94436e-09	5.77095e-07	26	ADGRG1, ANXA1, CDX2, DLX3, EPAS1, GATA2, GATA3, GREB1L, HAND1, HEY1, ID4, INHBA, LEF1, LRP2, MYOCD, NOG, NR2F2, OSR1, PPARG, SOX9, TBX3, TCF21, TNC, TP63, WNT4, WNT9B
GO_DNA_BINDING_TRANSCRIPTION_FACTOR_ACTIVITY	4.48263e-09	8.617e-07	58	BARX2, BNC1, CDX2, DLX1, DLX2, DLX3, DLX5, DLX6, DMRTA2, EN2, EPAS1, EVX1, GATA2, GATA3, GRHL3, HAND1, HEY1, HMX1, HOXB2, HOXB3, HOXB4, HOXB5, HOXB6, HOXB7, HOXB8, HOXB9, HOXC13, HR, ID4, ISL1, LEF1, MEIS1, MEIS2, MSX1, MSX2, MYOCD, NR2F2, OSR1, PDX1, PITX1, PPARG, PRDM6, RUNX1, SMAD9, SNAI2, SOX7, SOX9, SP5, SP6, TBX3, TCF21, TFAP2A, TFAP2B, TP63, TWIST1, ZEB2, ZNF436, ZNF750
GO_FOREBRAIN_DEVELOPMENT	5.29691e-09	9.86291e-07	24	ADGRG1, ALDH1A2, COL3A1, CSF1R, DLC1, DLX1, DLX2, DLX5, DMRTA2, GATA2, ID4, INHBA, ISL1, LEF1, LRP2, MSX1, NOG, NR2F2, PITX1, SLC8A1, TBX3, WNT3A, WNT4, ZEB2
GO_MESONEPHRIC_TUBULE_MORPHOGENESIS	5.3281e-09	9.86291e-07	11	GATA3, GREB1L, HOXB7, NOG, OSR1, SOX9, TACSTD2, TCF21, WNT4, WNT6, WNT9B
GO_TUBE_FORMATION	6.54371e-09	1.18929e-06	15	DLC1, FOLR1, GATA3, GRHL3, HAND1, LRP2, NOG, OSR1, SOX9, TGM2, TWIST1, WNT4, WNT6, WNT9B, ZEB2
GO_MESENCHYMAL_CELL_DIFFERENTIATION	6.94677e-09	1.24e-06	18	ALDH1A2, EFNA1, FOLR1, HEY1, ISL1, LEF1, MSX1, MSX2, NOG, OSR1, SEMA6D, SNAI2, SOX9, TCF21, TWIST1, WNT4, ZEB2, ZNF703
GO_UROGENITAL_SYSTEM_DEVELOPMENT	8.9369e-09	1.56725e-06	22	ALDH1A2, ANXA1, BMPER, ENPEP, GATA2, GATA3, GREB1L, HOXB7, ID4, MYOCD, NOG, OSR1, SOX9, TACSTD2, TCF21, TFAP2A, TFAP2B, TNC, TP63, WNT4, WNT6, WNT9B
GO_FORELIMB_MORPHOGENESIS	9.22829e-09	1.59045e-06	9	ALDH1A2, MSX1, MSX2, OSR1, TBX3, TFAP2A, TFAP2B, TP63, TWIST1
GO_MORPHOGENESIS_OF_A_BRANCHING_STRUCTURE	9.42012e-09	1.59599e-06	17	DLX2, GREB1L, HOXB7, LEF1, MSX2, NOG, SNAI2, SOX9, TACSTD2, TBX3, TCF21, TGM2, TNC, TP63, WNT4, WNT6, WNT9B
GO_POSITIVE_REGULATION_OF_GENE_EXPRESSION	1.0761e-08	1.79279e-06	63	ACTC1, AFAP1L2, ALDH1A2, BARX2, CDKN2B, CDX2, DLX1, DLX2, DLX3, DLX5, DLX6, EN2, EPAS1, EVX1, GATA2, GATA3, GDF6, GPER1, GRHL3, HAND1, HEY1, HOXB2, HOXB3, HOXB4, HOXB5, HOXB7, HOXB9, HOXC13, ID4, IL18, INHBA, ISL1, LEF1, LUM, MEIS1, MEIS2, MSX1, MYOCD, NOG, NR2F2, OSR1, PDX1, PITX1, PPARG, PRKD1, RUNX1, SLC40A1, SLC6A4, SMAD9, SOX9, TBX3, TCF21, TFAP2A, TFAP2B, TNC, TP63, TWIST1, WNT3A, WNT4, WNT…
GO_POSITIVE_REGULATION_OF_MULTICELLULAR_ORGANISMAL_PROCESS	1.23335e-08	2.02107e-06	59	ACADL, ADRA1B, AFAP1L2, AMOT, ANKRD1, ANXA1, BMPER, CCR1, CD274, CLSTN2, CSF1R, CYP1B1, DIO2, DIO3, DLX1, DLX2, DMRTA2, EPAS1, FGFBP1, FLRT3, GATA2, GATA3, GDF6, GPER1, HOXB7, ID4, IL18, IL1R1, INHBA, ISL1, LEF1, LPL, LRP2, LUM, MSX2, MYOCD, NOG, NPPB, OSR1, P2RY2, PLXNA2, POSTN, PPARG, PRKD1, PRLR, RUNX1, SLC8A1, SOX9, SPHK1, TFAP2A, TP63, TWIST1, VTCN1, WNT3A, WNT4, WNT6, ZEB2, ZNF703, ZNF804A
GO_REGULATION_OF_CELL_DIFFERENTIATION	1.90051e-08	3.06411e-06	60	ADGRG1, ANKRD1, ANXA1, CCR1, CDX2, CNTN4, COL3A1, DIO3, DLX1, DLX2, DMRTA2, EFNA1, GATA2, GATA3, GDF6, GPER1, HEY1, HOXB3, HOXB4, HOXB8, ID4, IGFBP3, IL18, INHBA, ISL1, LEF1, LPL, LRP2, MEIS1, MEIS2, MSX1, MSX2, MYLK3, MYOCD, NOG, OSR1, PLXNA2, POSTN, PPARG, PRDM6, PRKD1, PRTG, RUNX1, SEMA6D, SLC6A4, SNAI2, SOX9, TACSTD2, TBX3, TFAP2A, TFAP2B, TP63, TWIST1, WNT3A, WNT4, WNT5B, WNT9B, ZEB2, ZNF703…
GO_CELL_FATE_COMMITMENT	2.09339e-08	3.32151e-06	19	DLX1, DLX2, DMRTA2, EPAS1, EVX1, EYA2, GATA2, GATA3, ISL1, NR2F2, PITX1, PPARG, SOX9, TBX3, WNT3A, WNT4, WNT5B, WNT6, WNT9B
GO_CARTILAGE_DEVELOPMENT	2.13139e-08	3.32897e-06	17	BARX2, COL11A1, CSGALNACT1, DLX2, GDF6, HAND1, HOXB3, LUM, MSX1, MSX2, NOG, OSR1, PITX1, SNAI2, SOX9, VIT, WNT5B
GO_PROXIMAL_PROMOTER_SEQUENCE_SPECIFIC_DNA_BINDING	2.18976e-08	3.35239e-06	28	DLX1, DLX2, DLX3, DLX5, DLX6, GATA2, GATA3, HAND1, HOXB2, HOXB3, HOXB7, ISL1, LEF1, MEIS1, MEIS2, MYOCD, PDX1, PITX1, PPARG, RUNX1, SNAI2, SOX9, TBX3, TCF21, TFAP2A, TFAP2B, TWIST1, ZNF750
GO_REGULATION_OF_CELLULAR_COMPONENT_MOVEMENT	2.21346e-08	3.35239e-06	42	ACKR3, ADGRG1, AMOT, ANXA1, ARHGDIB, BMPER, CCR1, CD274, COL3A1, CSF1R, CYP1B1, DLC1, EFNA1, FGFBP1, GATA2, GATA3, GPER1, IGFBP3, IL1R1, KRT16, LEF1, MYOCD, NOG, NR2F2, P2RY6, PLXNA2, POSTN, PPARG, PRKD1, SEMA6D, SLC8A1, SNAI2, SOX9, SPHK1, TACSTD2, TCAF2, TWIST1, UNC5C, WNT3A, WNT4, WNT5B, ZNF703
GO_EAR_MORPHOGENESIS	2.58289e-08	3.81928e-06	13	COL11A1, DLX5, DLX6, GATA2, GATA3, GRHL3, MSX1, NOG, OSR1, SOX9, TFAP2A, TWIST1, WNT3A
GO_RENAL_TUBULE_DEVELOPMENT	2.59815e-08	3.81928e-06	12	GATA3, GREB1L, HOXB7, NOG, OSR1, SOX9, TACSTD2, TCF21, TFAP2B, WNT4, WNT6, WNT9B
GO_EMBRYONIC_FORELIMB_MORPHOGENESIS	2.70811e-08	3.86717e-06	8	ALDH1A2, MSX1, MSX2, OSR1, TBX3, TFAP2A, TP63, TWIST1
GO_ENDOCARDIAL_CUSHION_MORPHOGENESIS	2.70811e-08	3.86717e-06	8	HEY1, ISL1, MSX1, MSX2, NOG, SNAI2, SOX9, TWIST1
GO_RESPONSE_TO_GROWTH_FACTOR	2.96608e-08	4.1759e-06	33	ANKRD1, ANXA1, BMPER, CDKN2B, COL3A1, DLX1, DLX5, FGFBP1, FLRT3, FOLR1, GATA3, GDF6, GREM2, HTRA3, LEF1, LRP2, LUM, MEIS2, MSX1, MSX2, MYOCD, MYOF, NOG, POSTN, PRKD1, SMAD9, SNAI2, SOX9, TFAP2B, TNC, TWIST1, WNT4, ZNF703
GO_POSITIVE_REGULATION_OF_BIOSYNTHETIC_PROCESS	3.12507e-08	4.33864e-06	62	AFAP1L2, ANKRD1, ANXA1, BARX2, CDKN2B, CDX2, DLX1, DLX2, DLX3, DLX5, DLX6, EN2, EPAS1, EVX1, GATA2, GATA3, GDF6, GPER1, GRHL3, HAND1, HEY1, HOXB2, HOXB3, HOXB4, HOXB5, HOXB7, HOXB9, HOXC13, ID4, IL18, INHBA, ISL1, LEF1, LUM, MEIS1, MEIS2, MSX1, MYOCD, NOG, NR2F2, OSR1, P2RY6, PDX1, PITX1, PPARG, PRKD1, RUNX1, SLC40A1, SMAD9, SOX9, TBX3, TCF21, TFAP2A, TFAP2B, TP63, TWIST1, VGLL1, WNT3A, WNT4, WNT…
GO_NEPHRON_MORPHOGENESIS	3.18485e-08	4.36106e-06	11	GATA3, GREB1L, HOXB7, NOG, OSR1, SOX9, TACSTD2, TCF21, WNT4, WNT6, WNT9B
GO_RESPONSE_TO_BMP	4.46219e-08	6.02757e-06	15	BMPER, DLX1, DLX5, GATA3, GDF6, GREM2, HTRA3, LEF1, LRP2, MSX1, MSX2, NOG, SMAD9, SOX9, TFAP2B
GO_MESONEPHROS_DEVELOPMENT	5.17916e-08	6.90278e-06	12	BMPER, GATA3, GREB1L, HOXB7, NOG, OSR1, SOX9, TACSTD2, TCF21, WNT4, WNT6, WNT9B
GO_HINDLIMB_MORPHOGENESIS	5.67192e-08	7.46007e-06	8	MSX1, MSX2, OSR1, PITX1, TBX3, TFAP2B, TP63, TWIST1
GO_REGULATION_OF_DNA_BINDING	5.77499e-08	7.49699e-06	13	GATA3, HAND1, HEY1, ID4, ISL1, LEF1, MSX1, MSX2, MYOCD, PDX1, PPARG, TWIST1, WNT3A
GO_NEUROGENESIS	6.09311e-08	7.80855e-06	53	ADGRG1, ALDH1A2, ANKRD1, ANXA1, CNTN4, COL3A1, CSF1R, DIO3, DLX1, DLX2, DLX5, DMRTA2, EFNA1, EN2, EVX1, FLRT3, FOLR1, GATA2, GATA3, GDF6, GPER1, HEY1, HOXB3, ID4, INHBA, ISL1, LEF1, LRP2, MAP1A, MEIS1, NOG, NR2F2, PLXNA2, POSTN, PPARG, PRDM6, PRKD1, PRTG, RUNX1, SEMA6D, SH3TC2, SLC6A4, SOX9, TNC, TWIST1, UNC5C, WNT3A, WNT4, WNT5B, WNT6, WNT9B, ZEB2, ZNF804A
GO_CELLULAR_RESPONSE_TO_RETINOIC_ACID	1.05911e-07	1.34011e-05	10	ALDH1A2, OSR1, PPARG, SLC6A4, SOX9, TNC, WNT3A, WNT5B, WNT6, WNT9B
GO_NEPHRON_EPITHELIUM_DEVELOPMENT	1.09234e-07	1.36487e-05	12	GATA3, GREB1L, HOXB7, NOG, OSR1, SOX9, TACSTD2, TCF21, TFAP2B, WNT4, WNT6, WNT9B
GO_POSITIVE_REGULATION_OF_CELL_DIFFERENTIATION	1.47579e-07	1.82123e-05	38	ANKRD1, ANXA1, CCR1, CDX2, DLX1, DLX2, DMRTA2, GATA2, GATA3, GDF6, GPER1, HOXB4, ID4, IGFBP3, IL18, INHBA, ISL1, LEF1, LPL, LRP2, MSX2, MYLK3, MYOCD, PLXNA2, PPARG, PRKD1, RUNX1, SNAI2, SOX9, TACSTD2, TP63, TWIST1, WNT3A, WNT4, WNT5B, ZEB2, ZNF703, ZNF804A
GO_EMBRYONIC_HINDLIMB_MORPHOGENESIS	1.63694e-07	1.99547e-05	7	MSX1, MSX2, OSR1, PITX1, TBX3, TP63, TWIST1
GO_EPITHELIAL_CELL_PROLIFERATION	1.86522e-07	2.23436e-05	23	ALDH1A2, BMPER, CDKN2B, DLX5, DLX6, FGFBP1, GATA2, GATA3, IGFBP3, ISL1, NOG, NR2F2, OSR1, PPARG, PRKD1, SNAI2, SOX9, TACSTD2, TGM1, TP63, TWIST1, WNT3A, ZNF703
GO_CONNECTIVE_TISSUE_DEVELOPMENT	1.87762e-07	2.23436e-05	18	BARX2, COL11A1, CSGALNACT1, DLX2, GDF6, HAND1, HOXB3, ID4, LUM, MSX1, MSX2, NOG, OSR1, PITX1, SNAI2, SOX9, VIT, WNT5B
GO_REGULATION_OF_CELL_POPULATION_PROLIFERATION	2.08567e-07	2.45275e-05	54	ADGRG1, ALDH1A2, ANXA1, BNC1, CD274, CDKN2B, CDX2, CSF1R, CYP1B1, DLC1, DLX5, DLX6, DMRTA2, FGFBP1, GATA2, GATA3, GPER1, ID4, IGFBP3, IGFBP7, IL18, INHBA, ISL1, LEF1, LRP2, MEIS1, MEIS2, MSX1, MSX2, MYOCD, NOG, NR2F2, OSR1, P2RY6, PDX1, PPARG, PRKD1, SLC6A4, SNAI2, SOX7, SOX9, SPHK1, TACSTD2, TBX3, TFAP2A, TFAP2B, TGM1, TGM2, TNC, TP63, TWIST1, VTCN1, WNT3A, ZNF703
GO_KIDNEY_MORPHOGENESIS	2.21612e-07	2.57586e-05	11	GATA3, GREB1L, HOXB7, NOG, OSR1, SOX9, TACSTD2, TCF21, WNT4, WNT6, WNT9B
GO_KIDNEY_EPITHELIUM_DEVELOPMENT	2.42909e-07	2.79094e-05	13	BMPER, GATA3, GREB1L, HOXB7, NOG, OSR1, SOX9, TACSTD2, TCF21, TFAP2B, WNT4, WNT6, WNT9B
GO_ENDOCARDIAL_CUSHION_DEVELOPMENT	2.47704e-07	2.8137e-05	8	HEY1, ISL1, MSX1, MSX2, NOG, SNAI2, SOX9, TWIST1
GO_NEPHRON_TUBULE_FORMATION	2.78882e-07	3.13225e-05	6	GATA3, NOG, OSR1, SOX9, WNT6, WNT9B
GO_NEPHRON_DEVELOPMENT	2.86632e-07	3.17196e-05	13	ENPEP, GATA3, GREB1L, HOXB7, NOG, OSR1, SOX9, TACSTD2, TCF21, TFAP2B, WNT4, WNT6, WNT9B
GO_GLAND_MORPHOGENESIS	2.88763e-07	3.17196e-05	12	CSF1R, ID4, MSX2, NOG, SNAI2, SOX9, TBX3, TGM2, TNC, TP63, WNT3A, WNT4
GO_POSITIVE_REGULATION_OF_CELL_POPULATION_PROLIFERATION	3.04387e-07	3.30723e-05	37	ADGRG1, ALDH1A2, ANXA1, BNC1, CD274, CDX2, CSF1R, DLX5, DLX6, DMRTA2, FGFBP1, GATA2, GPER1, ID4, IL18, ISL1, LEF1, LRP2, MEIS2, MYOCD, NOG, OSR1, P2RY6, PDX1, PRKD1, SOX9, SPHK1, TBX3, TFAP2B, TGM1, TGM2, TNC, TP63, TWIST1, VTCN1, WNT3A, ZNF703
GO_REGULATION_OF_ANIMAL_ORGAN_MORPHOGENESIS	3.68745e-07	3.96341e-05	17	DIO3, GATA3, GRHL3, HOXB7, ISL1, MSX1, NOG, SNAI2, SOX9, SP6, TACSTD2, TFAP2A, TWIST1, WNT3A, WNT4, WNT6, WNT9B
GO_MUSCLE_ORGAN_DEVELOPMENT	3.85857e-07	4.10286e-05	22	ACTC1, ANKRD1, COL11A1, COL19A1, COL3A1, DMRTA2, HAND1, ISL1, JPH2, LEF1, LRP2, MEIS1, MSX1, MYOCD, NOG, NR2F2, PITX1, POPDC2, SGCG, TCF21, TWIST1, WNT3A
GO_SENSORY_ORGAN_MORPHOGENESIS	3.89928e-07	4.10286e-05	17	COL11A1, DIO3, DLX5, DLX6, GATA2, GATA3, GRHL3, HOXC13, MEIS1, MSX1, NOG, OSR1, SOX9, TFAP2A, TFAP2B, TWIST1, WNT3A
GO_CARDIAC_EPITHELIAL_TO_MESENCHYMAL_TRANSITION	4.41576e-07	4.59791e-05	7	EFNA1, HEY1, MSX1, MSX2, NOG, SNAI2, TWIST1
GO_NEGATIVE_REGULATION_OF_RNA_BIOSYNTHETIC_PROCESS	4.4966e-07	4.63381e-05	43	ANKRD1, BARX2, CDX2, DLX1, DLX2, EFNA1, GATA2, GATA3, HAND1, HEY1, HMX1, HOXB3, HOXB4, HOXB8, HR, ID4, ISL1, LEF1, MEIS2, MSX1, MSX2, MYOCD, NOG, NR2F2, OSR1, PDX1, PITX1, PPARG, PRDM6, RUNX1, SNAI2, SOX7, SOX9, SP5, TBX3, TCF21, TFAP2A, TFAP2B, TP63, TWIST1, WNT4, ZEB2, ZNF703
GO_BRANCHING_MORPHOGENESIS_OF_AN_EPITHELIAL_TUBE	5.40713e-07	5.51527e-05	13	GREB1L, HOXB7, LEF1, MSX2, NOG, SOX9, TACSTD2, TBX3, TCF21, TNC, WNT4, WNT6, WNT9B
GO_CARDIAC_MUSCLE_TISSUE_DEVELOPMENT	6.08838e-07	6.14742e-05	16	ACTC1, ALDH1A2, ANKRD1, COL11A1, HAND1, ISL1, JPH2, LRP2, MEIS1, MYLK3, MYOCD, NOG, SGCG, SLC8A1, TBX3, WNT3A
GO_RESPONSE_TO_RETINOIC_ACID	6.79956e-07	6.79684e-05	11	ALDH1A2, IGFBP7, OSR1, PPARG, SLC6A4, SOX9, TNC, WNT3A, WNT5B, WNT6, WNT9B
GO_ENDOCRINE_SYSTEM_DEVELOPMENT	6.95076e-07	6.87918e-05	12	ALDH1A2, ANXA1, GATA2, GATA3, HOXB3, ISL1, MSX1, NOG, PDX1, PITX1, SOX9, WNT4
GO_SENSORY_SYSTEM_DEVELOPMENT	8.0554e-07	7.89429e-05	20	ADAMTS18, ALDH1A2, CYP1B1, DIO3, DLX1, DLX2, GATA3, GRHL3, INHBA, ISL1, MEIS1, MEIS2, SOX9, TFAP2A, TFAP2B, TWIST1, WNT5B, WNT6, WNT9B, ZEB2
GO_ODONTOGENESIS_OF_DENTIN_CONTAINING_TOOTH	9.45857e-07	9.17941e-05	10	DLX1, DLX2, DLX3, HAND1, LEF1, MSX1, MSX2, TNC, TP63, WNT6
GO_CELLULAR_RESPONSE_TO_ORGANIC_CYCLIC_COMPOUND	9.90878e-07	9.52386e-05	25	ANKRD1, ANXA1, CASQ2, COLEC12, CYP1B1, FOLR1, GPER1, IL18, INHBA, ISL1, LEF1, MSX2, NR2F2, P2RY2, P2RY6, PPARG, RUNX1, SLC6A4, SLC8A1, SNAI2, SP5, TCF21, TNC, TP63, ZNF703
GO_CELLULAR_RESPONSE_TO_ENDOGENOUS_STIMULUS	1.20996e-06	0.000115189	45	ANKRD1, ANXA1, BMPER, CASQ2, CDKN2B, COL3A1, DLX1, DLX5, FGFBP1, FLRT3, FOLR1, GATA3, GDF6, GPER1, GREM2, HTRA3, IGFBP7, INHBA, ISL1, LEF1, LPL, LRP2, LYPD1, MSX1, MSX2, MYOCD, NOG, NR2F2, P2RY2, P2RY6, POSTN, PPARG, PRLR, RUNX1, SLC6A4, SLC8A1, SMAD9, SNAI2, SOX9, TCF21, TFAP2B, TNC, TP63, WNT4, ZNF703
GO_CELL_MOTILITY	1.39804e-06	0.000131838	52	ACKR3, ADGRG1, AMOT, ANXA1, ARHGDIB, BMPER, CCR1, CD274, COL3A1, CSF1R, CYP1B1, DLC1, EFNA1, ENPEP, FGFBP1, FLRT3, FOLR1, GATA2, GATA3, GPER1, HOXB9, IGFBP3, IL1R1, ISL1, ITGB6, KRT16, LCP1, LEF1, MSX2, MYOCD, NOG, NR2F2, P2RY6, PIK3C2G, PLXNA2, POSTN, PPARG, PRKD1, PSTPIP2, SEMA6D, SLC8A1, SNAI2, SOX9, SPHK1, TACSTD2, TCAF2, TWIST1, UNC5C, WNT4, WNT5B, ZEB2, ZNF703
GO_EPITHELIAL_TO_MESENCHYMAL_TRANSITION	1.54594e-06	0.000144422	12	EFNA1, HEY1, ISL1, LEF1, MSX1, MSX2, NOG, SNAI2, SOX9, TWIST1, WNT4, ZNF703
GO_TRANSMEMBRANE_RECEPTOR_PROTEIN_SERINE_THREONINE_KINASE_SIGNALING_PATHWAY	1.81592e-06	0.000168074	19	BMPER, CDKN2B, COL3A1, DLX1, DLX5, FOLR1, GDF6, GREM2, HTRA3, INHBA, LEF1, LRP2, MSX1, MSX2, MYOCD, NOG, SMAD9, TFAP2B, ZNF703
GO_MAMMARY_GLAND_DEVELOPMENT	1.93829e-06	0.000177753	12	CSF1R, GATA3, HOXB9, LEF1, MSX1, MSX2, PRLR, SOX9, TBX3, WNT3A, WNT4, ZNF703
GO_OSSIFICATION	2.1723e-06	0.000197403	20	CCR1, COL11A1, CSGALNACT1, DLX5, ID4, IGFBP3, LEF1, MSX2, NOG, OSR1, PRKD1, SLC8A1, SNAI2, SOX9, TFAP2A, TNC, TP63, TWIST1, WNT3A, WNT4
GO_REGULATION_OF_KIDNEY_DEVELOPMENT	2.345e-06	0.000211177	8	GATA3, HOXB7, NOG, OSR1, SOX9, TACSTD2, WNT4, WNT9B
GO_NEGATIVE_REGULATION_OF_CELL_POPULATION_PROLIFERATION	2.41877e-06	0.00021493	30	ADGRG1, ALDH1A2, CD274, CDKN2B, CSF1R, CYP1B1, DLC1, FGFBP1, GATA2, GATA3, GPER1, IGFBP3, IGFBP7, INHBA, ISL1, MEIS1, MSX1, MSX2, MYOCD, NOG, NR2F2, PDX1, PPARG, SLC6A4, SNAI2, SOX7, SOX9, TFAP2A, TFAP2B, VTCN1
GO_CELLULAR_RESPONSE_TO_LIPID	2.43769e-06	0.00021493	26	ALDH1A2, ANKRD1, ANXA1, CD274, GPER1, IL18, INHBA, ISL1, LEF1, MSX2, NR2F2, OSR1, P2RY6, PPARG, RUNX1, SLC6A4, SNAI2, SOX9, TCF21, TNC, TP63, WNT3A, WNT5B, WNT6, WNT9B, ZNF703
GO_REGULATION_OF_CELLULAR_RESPONSE_TO_GROWTH_FACTOR_STIMULUS	2.45119e-06	0.00021493	17	BMPER, CDKN2B, DLX1, FGFBP1, FOLR1, GATA3, GREM2, HTRA3, LRP2, MSX1, MSX2, MYOCD, MYOF, NOG, TFAP2B, WNT4, ZNF703
GO_EPITHELIAL_CELL_DIFFERENTIATION	2.54907e-06	0.00022157	30	ANXA1, CDX2, DLX3, DLX5, DLX6, GATA3, HEY1, HOXB5, KRT16, KRT17, KRT23, KRT80, LEF1, MSX2, NR2F2, OSR1, PDX1, PPARG, RUNX1, SOX9, TBX3, TCF21, TGM1, TP63, UPK2, WNT4, WNT5B, WNT9B, ZEB2, ZNF703
GO_REGULATION_OF_ANATOMICAL_STRUCTURE_MORPHOGENESIS	2.67436e-06	0.000229005	39	AMOT, ANXA1, BMPER, CDX2, CSF1R, CYP1B1, DIO3, DLC1, EFNA1, FGFBP1, GATA2, GATA3, GRHL3, HEY1, HOXB7, ISL1, MSX1, MYLK3, NOG, NPPB, OSR1, PLXNA2, POSTN, PPARG, PRKD1, RUNX1, SEMA6D, SNAI2, SOX9, SP6, SPHK1, TACSTD2, TFAP2A, TWIST1, WNT3A, WNT4, WNT6, WNT9B, ZEB2
GO_NEGATIVE_REGULATION_OF_MULTICELLULAR_ORGANISMAL_PROCESS	2.68043e-06	0.000229005	42	ADAMTS18, ADGRG1, AMOT, ANXA1, ARHGDIB, CCR1, CD274, CNTN4, COL3A1, DIO3, DLX1, DLX2, EFNA1, GATA2, GATA3, GUCY1A1, HOXB8, ID4, INHBA, ISL1, LEF1, MEIS1, MEIS2, MSX2, MYOCD, NOG, NPPB, NR2F2, OSR1, PPARG, PRTG, RUNX1, SEMA6D, SLC6A4, SNAI2, SOX9, TACSTD2, TP63, TWIST1, WNT3A, WNT4, WNT9B
GO_RENAL_SYSTEM_DEVELOPMENT	3.08956e-06	0.000261722	17	ALDH1A2, BMPER, ENPEP, GATA3, GREB1L, HOXB7, MYOCD, NOG, OSR1, SOX9, TACSTD2, TCF21, TFAP2A, TFAP2B, WNT4, WNT6, WNT9B
GO_NEGATIVE_REGULATION_OF_PHOTORECEPTOR_CELL_DIFFERENTIATION	3.57409e-06	0.000300223	4	DIO3, DLX1, DLX2, SOX9
GO_PITUITARY_GLAND_DEVELOPMENT	3.66094e-06	0.000304956	7	ALDH1A2, GATA2, ISL1, MSX1, NOG, PITX1, WNT4
GO_REGULATION_OF_TRANSMEMBRANE_RECEPTOR_PROTEIN_SERINE_THREONINE_KINASE_SIGNALING_PATHWAY	3.97586e-06	0.000328452	15	BMPER, CDKN2B, DLX1, FOLR1, GDF6, GREM2, HTRA3, INHBA, LRP2, MSX1, MSX2, MYOCD, NOG, TFAP2B, ZNF703
GO_REGULATION_OF_TRANSCRIPTION_INVOLVED_IN_CELL_FATE_COMMITMENT	4.30216e-06	0.000352495	5	DLX1, DLX2, EVX1, NR2F2, PPARG
GO_REGULATION_OF_NERVOUS_SYSTEM_DEVELOPMENT	4.37097e-06	0.000355222	33	ADGRG1, ANKRD1, CLSTN2, CNTN4, COL3A1, DIO3, DLX1, DLX2, DMRTA2, EFNA1, FLRT3, GATA2, GATA3, GDF6, GPER1, GRHL3, HEY1, HOXB3, ID4, ISL1, LRP2, MEIS1, NOG, PLXNA2, PPARG, PRKD1, PRTG, SEMA6D, SLC6A4, SOX9, WNT3A, ZEB2, ZNF804A
GO_NEGATIVE_REGULATION_OF_CELL_DEVELOPMENT	4.43224e-06	0.000356858	18	ADGRG1, CNTN4, COL3A1, DIO3, DLX1, DLX2, EFNA1, ID4, ISL1, MEIS1, NOG, POSTN, PRTG, SEMA6D, SLC6A4, SOX9, TACSTD2, WNT3A
GO_POSITIVE_REGULATION_OF_ANIMAL_ORGAN_MORPHOGENESIS	4.4625e-06	0.000356858	9	GATA3, HOXB7, NOG, SOX9, TFAP2A, TWIST1, WNT3A, WNT4, WNT6
GO_CAMERA_TYPE_EYE_DEVELOPMENT	4.83332e-06	0.000383443	17	ALDH1A2, CYP1B1, DIO3, DLX1, DLX2, GATA3, GRHL3, INHBA, MEIS1, SOX9, TFAP2A, TFAP2B, TWIST1, WNT5B, WNT6, WNT9B, ZEB2
GO_LOCOMOTION	4.96881e-06	0.000391088	55	ACKR3, ADGRG1, AMOT, ANXA1, ARHGDIB, BMPER, CCR1, CD274, CNTN4, COL3A1, CSF1R, CYP1B1, DLC1, DLX5, EFNA1, ENPEP, FGFBP1, FLRT3, FOLR1, GATA2, GATA3, GPER1, HOXB9, IGFBP3, IL1R1, ISL1, ITGB6, KRT16, LCP1, LEF1, MSX2, MYOCD, NOG, NR2F2, P2RY6, PIK3C2G, PLXNA2, POSTN, PPARG, PRKD1, PSTPIP2, SEMA6D, SLC8A1, SNAI2, SOX9, SPHK1, TACSTD2, TCAF2, TWIST1, UNC5C, WNT3A, WNT4, WNT5B, ZEB2, ZNF703
GO_EAR_DEVELOPMENT	6.03118e-06	0.000470998	14	BMPER, COL11A1, DLX5, DLX6, GATA2, GATA3, GRHL3, MSX1, NOG, OSR1, SOX9, TFAP2A, TWIST1, WNT3A
GO_MESONEPHRIC_TUBULE_FORMATION	6.35586e-06	0.000492505	4	GATA3, NOG, OSR1, WNT9B
GO_ENHANCER_BINDING	6.40934e-06	0.000492829	11	CDX2, GATA2, GATA3, HOXB5, HOXB6, HOXB7, ISL1, LEF1, MSX1, SOX9, TFAP2B
GO_FOREBRAIN_GENERATION_OF_NEURONS	7.23653e-06	0.000552186	8	CSF1R, DLX1, DLX2, DLX5, GATA2, INHBA, LEF1, WNT3A
GO_REGULATION_OF_CELL_DEVELOPMENT	7.6856e-06	0.000582009	33	ADGRG1, ANKRD1, CNTN4, COL3A1, DIO3, DLX1, DLX2, DMRTA2, EFNA1, GATA2, GATA3, GDF6, GPER1, HEY1, HOXB3, ID4, ISL1, LRP2, MEIS1, MYLK3, NOG, PLXNA2, POSTN, PPARG, PRKD1, PRTG, SEMA6D, SLC6A4, SOX9, TACSTD2, WNT3A, ZEB2, ZNF804A
GO_REGULATION_OF_BMP_SIGNALING_PATHWAY	8.03153e-06	0.000603633	9	BMPER, DLX1, GREM2, HTRA3, LRP2, MSX1, MSX2, NOG, TFAP2B
GO_AMEBOIDAL_TYPE_CELL_MIGRATION	9.31079e-06	0.000694557	21	AMOT, ANXA1, ARHGDIB, BMPER, CYP1B1, EFNA1, FGFBP1, FOLR1, GATA2, GATA3, ISL1, KRT16, NR2F2, PPARG, PRKD1, SEMA6D, SLC8A1, SOX9, TACSTD2, TWIST1, ZEB2
GO_REGULATION_OF_OSSIFICATION	9.53393e-06	0.000705935	13	CCR1, ID4, MSX2, NOG, OSR1, PRKD1, SLC8A1, SNAI2, SOX9, TFAP2A, TP63, TWIST1, WNT4
GO_CELL_CELL_SIGNALING	9.92813e-06	0.000729718	48	ADGRG1, ADRA1B, AMER2, ANXA1, CACNG4, CASQ2, CCR1, CLSTN2, CNTN4, DKK2, DLX5, EFNA1, ENPEP, FGFBP1, FOLR1, GATA3, GJD2, GPER1, GRHL3, GUCY1A1, IL18, INHBA, ISL1, LEF1, LYPD1, MAP1A, NOG, NPBWR1, PDX1, RUNX1, SIGLEC6, SLC6A4, SNAI2, SOX7, SOX9, SV2C, TBX3, TFAP2B, TNC, TP63, WLS, WNT3A, WNT4, WNT5B, WNT6, WNT9B, ZEB2, ZNF703
GO_REGULATION_OF_PHOTORECEPTOR_CELL_DIFFERENTIATION	1.04655e-05	0.000763603	4	DIO3, DLX1, DLX2, SOX9
GO_RESPONSE_TO_ENDOGENOUS_STIMULUS	1.05867e-05	0.000766848	48	ALDH1A2, ANKRD1, ANXA1, BMPER, CASQ2, CDKN2B, COL3A1, DLX1, DLX5, FGFBP1, FLRT3, FOLR1, GATA3, GDF6, GPER1, GREM2, HTRA3, IGFBP7, INHBA, ISL1, LEF1, LPL, LRP2, LYPD1, MSX1, MSX2, MYOCD, NOG, NR2F2, P2RY2, P2RY6, PAPPA, PDX1, POSTN, PPARG, PRLR, RUNX1, SLC6A4, SLC8A1, SMAD9, SNAI2, SOX9, TCF21, TFAP2B, TNC, TP63, WNT4, ZNF703
GO_ENZYME_LINKED_RECEPTOR_PROTEIN_SIGNALING_PATHWAY	1.08406e-05	0.000779584	35	AFAP1L2, BMPER, CDKN2B, COL3A1, CSF1R, DLX1, DLX5, EFNA1, FGFBP1, FLRT3, FOLR1, GATA3, GDF6, GPER1, GPRC5A, GREM2, HTRA3, IGFBP3, INHBA, LEF1, LRP2, MSX1, MSX2, MYOCD, MYOF, NOG, NPPB, PRKD1, PRLR, SH3TC2, SMAD9, SOX9, TFAP2B, WNT4, ZNF703
GO_RESPONSE_TO_ORGANIC_CYCLIC_COMPOUND	1.22822e-05	0.00087695	32	ALDH1A2, ANKRD1, ANXA1, CACNG4, CASQ2, COLEC12, CYP1B1, FOLR1, GPER1, IGFBP7, IL18, INHBA, ISL1, LEF1, LUM, MSX2, NR2F2, P2RY2, P2RY6, PAPPA, PDX1, POSTN, PPARG, RUNX1, SLC6A4, SLC8A1, SNAI2, SP5, TCF21, TNC, TP63, ZNF703
GO_REGULATION_OF_TRANSCRIPTION_REGULATORY_REGION_DNA_BINDING	1.35138e-05	0.00095804	7	GATA3, HAND1, HEY1, MSX1, MSX2, TWIST1, WNT3A
GO_CANONICAL_WNT_SIGNALING_PATHWAY	1.36277e-05	0.00095931	17	AMER2, DKK2, DLX5, FOLR1, GATA3, ISL1, LEF1, NOG, SNAI2, SOX7, SOX9, WLS, WNT3A, WNT4, WNT5B, WNT9B, ZNF703
GO_DEVELOPMENTAL_PROCESS_INVOLVED_IN_REPRODUCTION	1.48406e-05	0.00103739	26	ADGRG1, ANXA1, CDX2, DLX3, EPAS1, GATA2, GATA3, GREB1L, HAND1, HEY1, ID4, INHBA, LEF1, LRP2, MYOCD, NOG, NR2F2, OSR1, PPARG, SOX9, TBX3, TCF21, TNC, TP63, WNT4, WNT9B
GO_POSITIVE_REGULATION_OF_EPITHELIAL_CELL_PROLIFERATION	1.5499e-05	0.00107589	13	DLX5, DLX6, FGFBP1, GATA2, NOG, OSR1, PRKD1, SOX9, TGM1, TP63, TWIST1, WNT3A, ZNF703
GO_FORMATION_OF_PRIMARY_GERM_LAYER	1.58285e-05	0.00109118	10	COL11A1, EYA2, HAND1, INHBA, LAMB3, LEF1, NOG, SOX7, WLS, WNT3A
GO_REGULATION_OF_CELL_DEATH	1.59432e-05	0.00109156	49	ACKR3, ACTC1, ADCY10, ALDH1A2, ANKRD1, ANXA1, CD274, CSF1R, CYP1B1, DLC1, DLX1, EFNA1, EN2, EYA2, GATA2, GATA3, GDF6, GPER1, IGFBP3, INHBA, ISL1, LEF1, MAL, MSX1, MSX2, MYOCD, NOG, OSR1, PDX1, PPARG, PRKD1, PRLR, SLC40A1, SNAI2, SOX7, SOX9, SPHK1, TBX3, TCIM, TFAP2A, TFAP2B, TGM2, TNFSF15, TP63, TWIST1, UNC5C, VTCN1, WNT3A, WNT4
GO_SEMI_LUNAR_VALVE_DEVELOPMENT	1.60887e-05	0.00109403	6	EFNA1, GATA3, HEY1, SNAI2, SOX9, TWIST1
GO_INNER_EAR_MORPHOGENESIS	1.63834e-05	0.00110654	9	COL11A1, DLX5, DLX6, GATA2, GATA3, GRHL3, SOX9, TFAP2A, WNT3A
GO_CELLULAR_RESPONSE_TO_ACID_CHEMICAL	1.81124e-05	0.00121511	13	ALDH1A2, COL3A1, FOLR1, OSR1, P2RY6, PPARG, SLC6A4, SOX9, TNC, WNT3A, WNT5B, WNT6, WNT9B
GO_MESODERM_MORPHOGENESIS	2.08189e-05	0.00138737	8	EYA2, HAND1, INHBA, LEF1, NOG, TBX3, WLS, WNT3A
GO_NEGATIVE_REGULATION_OF_NERVOUS_SYSTEM_DEVELOPMENT	2.11514e-05	0.0014002	16	ADGRG1, CNTN4, COL3A1, DIO3, DLX1, DLX2, EFNA1, ID4, ISL1, MEIS1, NOG, PRTG, SEMA6D, SLC6A4, SOX9, WNT3A
GO_MUSCLE_CELL_DIFFERENTIATION	2.28127e-05	0.00149797	18	ACTC1, ANKRD1, BARX2, CASQ2, GPER1, HEY1, LMOD2, MSX1, MYLK3, MYOCD, MYOF, POPDC2, PRDM6, SLC8A1, SOX9, TBX3, WNT3A, WNT4
GO_DIENCEPHALON_DEVELOPMENT	2.29282e-05	0.00149797	8	ALDH1A2, GATA2, ISL1, MSX1, NOG, PITX1, WNT4, ZEB2
GO_CENTRAL_NERVOUS_SYSTEM_NEURON_DIFFERENTIATION	2.33586e-05	0.00151618	12	CSF1R, DLX1, DLX2, DLX5, EVX1, GATA2, ID4, INHBA, ISL1, WNT3A, WNT9B, ZEB2
GO_HINDBRAIN_DEVELOPMENT	2.41922e-05	0.00155344	11	ALDH1A2, DLC1, EN2, GATA2, HOXB2, HOXB3, LEF1, NOG, PLXNA2, SLC6A4, WLS
GO_CARDIAC_VENTRICLE_DEVELOPMENT	2.42434e-05	0.00155344	10	COL11A1, GATA3, GREB1L, HAND1, HEY1, ISL1, LRP2, MYOCD, NOG, TBX3
GO_GASTRULATION	2.46714e-05	0.0015708	12	AMOT, COL11A1, EYA2, HAND1, INHBA, LAMB3, LEF1, NOG, OSR1, SOX7, WLS, WNT3A
GO_OSTEOBLAST_DIFFERENTIATION	2.70602e-05	0.00171039	13	DLX5, ID4, IGFBP3, LEF1, MSX2, NOG, PRKD1, SNAI2, TNC, TP63, TWIST1, WNT3A, WNT4
GO_BIOLOGICAL_ADHESION	2.72061e-05	0.00171039	42	ACKR3, ADAMTS18, ADGRG1, ANXA1, ARHGDIB, CCR1, CD274, CDH10, CLSTN2, CNTN4, COL19A1, COL3A1, COL6A6, CSRP1, CYP1B1, DLC1, EFNA1, FLRT3, GATA3, HAPLN1, IGFBP7, IL18, ITGB6, LAMB3, LEF1, NECTIN4, PLXNA2, POSTN, RUNX1, SERPINB8, SIGLEC6, SNAI2, SOX9, SVEP1, TACSTD2, TGM2, TNC, VIT, VTCN1, WNT3A, WNT4, ZNF703
GO_CHROMATIN_BINDING	3.01656e-05	0.0018846	22	BARX2, DLX1, DLX2, DLX3, GATA2, GPER1, GRHL3, HOXC13, HR, ISL1, LEF1, MEIS1, PDX1, PPARG, PRDM6, SNAI2, SOX9, SVEP1, TFAP2A, TFAP2B, TP63, ZNF750
GO_POSITIVE_REGULATION_OF_LOCOMOTION	3.20557e-05	0.00199024	23	ACKR3, ANXA1, CCR1, CD274, CSF1R, FGFBP1, GATA2, GATA3, GPER1, IL1R1, LEF1, P2RY6, POSTN, PRKD1, SEMA6D, SLC8A1, SNAI2, SOX9, SPHK1, TCAF2, TWIST1, WNT5B, ZNF703
GO_RESPONSE_TO_LIPID	3.37972e-05	0.00208541	31	ALDH1A2, ANKRD1, ANXA1, CD274, GATA2, GPER1, IGFBP7, IL18, INHBA, ISL1, LEF1, MSX2, NR2F2, OSR1, P2RY6, PAPPA, PDX1, POSTN, PPARG, RUNX1, SLC6A4, SNAI2, SOX9, TCF21, TNC, TP63, WNT3A, WNT5B, WNT6, WNT9B, ZNF703
GO_EYELID_DEVELOPMENT_IN_CAMERA_TYPE_EYE	3.43622e-05	0.00209442	4	GRHL3, INHBA, TFAP2A, TWIST1
GO_HEART_VALVE_FORMATION	3.43622e-05	0.00209442	4	EFNA1, HEY1, SOX9, TWIST1
GO_METANEPHRIC_MESENCHYMAL_CELL_DIFFERENTIATION	3.4607e-05	0.00209655	3	OSR1, TCF21, WNT4
GO_METANEPHRIC_NEPHRON_DEVELOPMENT	3.48329e-05	0.00209753	6	OSR1, SOX9, TCF21, TFAP2B, WNT4, WNT9B
GO_NEGATIVE_REGULATION_OF_BIOSYNTHETIC_PROCESS	3.70784e-05	0.00221938	46	ACADL, ANKRD1, BARX2, CDX2, DLX1, DLX2, EFNA1, GATA2, GATA3, GPER1, HAND1, HEY1, HMX1, HOXB3, HOXB4, HOXB8, HR, ID4, INHBA, ISL1, LEF1, MEIS2, MSX1, MSX2, MYOCD, NOG, NR2F2, OSR1, PDX1, PITX1, PPARG, PRDM6, RUNX1, SNAI2, SOX7, SOX9, SP5, TBX3, TCF21, TFAP2A, TFAP2B, TP63, TWIST1, WNT4, ZEB2, ZNF703
GO_MESODERM_DEVELOPMENT	3.86614e-05	0.00230035	10	EYA2, HAND1, INHBA, LEF1, NOG, OSR1, TBX3, TP63, WLS, WNT3A
GO_POSITIVE_REGULATION_OF_DNA_BINDING	3.91898e-05	0.002318	7	GATA3, ISL1, MYOCD, PDX1, PPARG, TWIST1, WNT3A
GO_PHARYNGEAL_SYSTEM_DEVELOPMENT	4.08516e-05	0.00238802	5	FOLR1, GATA3, ISL1, NOG, PLXNA2
GO_REGULATION_OF_MESONEPHROS_DEVELOPMENT	4.08516e-05	0.00238802	5	GATA3, HOXB7, NOG, SOX9, TACSTD2
GO_NEURON_DIFFERENTIATION	4.21402e-05	0.00244903	40	ALDH1A2, ANKRD1, CNTN4, CSF1R, DIO3, DLX1, DLX2, DLX5, DMRTA2, EFNA1, EN2, EVX1, FLRT3, FOLR1, GATA2, GATA3, GDF6, ID4, INHBA, ISL1, LRP2, MAP1A, MEIS1, NOG, PLXNA2, POSTN, PRKD1, RUNX1, SEMA6D, SLC6A4, SOX9, TNC, UNC5C, WNT3A, WNT4, WNT5B, WNT6, WNT9B, ZEB2, ZNF804A
GO_MYOBLAST_DIFFERENTIATION	4.33152e-05	0.00250277	8	EPAS1, IGFBP3, IL18, ISL1, MYOCD, PITX1, SOX9, TBX3
GO_GABAERGIC_NEURON_DIFFERENTIATION	4.75289e-05	0.00271068	4	DLX1, DLX2, GATA2, INHBA
GO_REGULATION_OF_TRANSCRIPTION_FROM_RNA_POLYMERASE_II_PROMOTER_INVOLVED_IN_HEART_DEVELOPMENT	4.75289e-05	0.00271068	4	MSX1, MSX2, MYOCD, NOG
GO_CELL_CELL_SIGNALING_BY_WNT	4.7727e-05	0.00271068	21	AMER2, DKK2, DLX5, FOLR1, GATA3, GRHL3, ISL1, LEF1, NOG, RUNX1, SNAI2, SOX7, SOX9, WLS, WNT3A, WNT4, WNT5B, WNT6, WNT9B, ZEB2, ZNF703
GO_POSITIVE_REGULATION_OF_OSSIFICATION	5.13487e-05	0.00289989	8	ID4, MSX2, OSR1, PRKD1, SLC8A1, TFAP2A, TP63, WNT4
GO_CARDIAC_CHAMBER_DEVELOPMENT	5.41754e-05	0.00304234	11	COL11A1, GATA3, GREB1L, HAND1, HEY1, ISL1, LRP2, MSX2, MYOCD, NOG, TBX3
GO_BONE_MORPHOGENESIS	5.61209e-05	0.00313399	9	CSGALNACT1, DLX5, MSX1, MSX2, SOX9, SP5, TFAP2A, TWIST1, VIT
GO_AORTIC_VALVE_DEVELOPMENT	5.9526e-05	0.00326032	5	EFNA1, GATA3, SNAI2, SOX9, TWIST1
GO_BHLH_TRANSCRIPTION_FACTOR_BINDING	5.9526e-05	0.00326032	5	HAND1, ISL1, SOX9, TCF21, TWIST1
GO_PROSTATE_GLAND_MORPHOGENESIS	5.9526e-05	0.00326032	5	ID4, NOG, SOX9, TNC, TP63
GO_DNA_BINDING_TRANSCRIPTION_REPRESSOR_ACTIVITY_RNA_POLYMERASE_II_SPECIFIC	5.96877e-05	0.00326032	13	CDX2, GATA3, HAND1, HEY1, HMX1, MSX1, MSX2, PPARG, SNAI2, TBX3, TCF21, TFAP2A, ZEB2
GO_MUSCLE_ORGAN_MORPHOGENESIS	6.05863e-05	0.00327363	8	ACTC1, ANKRD1, COL11A1, COL3A1, HAND1, ISL1, LRP2, NOG
GO_REGULATION_OF_BIOMINERAL_TISSUE_DEVELOPMENT	6.05863e-05	0.00327363	8	CCR1, OSR1, SLC8A1, SOX9, TFAP2A, TWIST1, WNT4, WNT6
GO_NEURAL_CREST_CELL_DIFFERENTIATION	6.56993e-05	0.00353081	8	ALDH1A2, FOLR1, ISL1, SEMA6D, SNAI2, SOX9, TWIST1, ZEB2
GO_BMP_SIGNALING_PATHWAY_INVOLVED_IN_HEART_DEVELOPMENT	6.84293e-05	0.0036384	3	MSX1, MSX2, NOG
GO_METANEPHRIC_TUBULE_FORMATION	6.84293e-05	0.0036384	3	SOX9, WNT4, WNT9B
GO_CELL_SURFACE_RECEPTOR_SIGNALING_PATHWAY_INVOLVED_IN_HEART_DEVELOPMENT	7.10329e-05	0.00374408	5	HEY1, MSX1, MSX2, NOG, WNT3A
GO_METANEPHROS_DEVELOPMENT	7.11659e-05	0.00374408	8	GATA3, GREB1L, OSR1, SOX9, TCF21, TFAP2B, WNT4, WNT9B
GO_PROSTATE_GLAND_DEVELOPMENT	7.7029e-05	0.00403132	6	ANXA1, ID4, NOG, SOX9, TNC, TP63
GO_SOMITE_DEVELOPMENT	8.32361e-05	0.00432407	8	ALDH1A2, CDX2, LEF1, NOG, PLXNA2, WNT3A, WNT4, ZEB2
GO_EPITHELIAL_TO_MESENCHYMAL_TRANSITION_INVOLVED_IN_ENDOCARDIAL_CUSHION_FORMATION	8.43531e-05	0.00432407	4	MSX1, MSX2, NOG, SNAI2
GO_NEPHRIC_DUCT_DEVELOPMENT	8.43531e-05	0.00432407	4	GATA3, GREB1L, OSR1, WNT9B
GO_URETER_DEVELOPMENT	8.43531e-05	0.00432407	4	ALDH1A2, GATA3, OSR1, SOX9
GO_CARDIAC_MUSCLE_TISSUE_MORPHOGENESIS	8.73335e-05	0.00445401	7	ACTC1, ANKRD1, COL11A1, HAND1, ISL1, LRP2, NOG
GO_IN_UTERO_EMBRYONIC_DEVELOPMENT	8.86214e-05	0.00449675	16	AMOT, CDX2, EPAS1, GATA2, GATA3, HAND1, HEY1, LEF1, MSX1, NOG, NR2F2, PLPP4, TBX3, TWIST1, WNT3A, WNT9B
GO_NEGATIVE_REGULATION_OF_CELL_DEATH	9.3722e-05	0.00473154	32	ACKR3, ACTC1, ANXA1, CSF1R, DLX1, EFNA1, EN2, EYA2, GATA2, GATA3, ISL1, LEF1, MSX1, MSX2, MYOCD, NOG, OSR1, PDX1, PRKD1, PRLR, SLC40A1, SNAI2, SOX9, SPHK1, TBX3, TCIM, TFAP2A, TFAP2B, TWIST1, VTCN1, WNT3A, WNT4
GO_CELLULAR_RESPONSE_TO_NUTRIENT	9.57836e-05	0.00481132	7	CDKN2B, FOLR1, P2RY2, POSTN, PPARG, SNAI2, TNC
GO_NEGATIVE_REGULATION_OF_FAT_CELL_DIFFERENTIATION	9.77822e-05	0.00488715	6	GATA2, GATA3, GPER1, ID4, MSX2, WNT3A
GO_MAMMARY_GLAND_EPITHELIUM_DEVELOPMENT	0.000104888	0.00519037	7	CSF1R, GATA3, MSX1, MSX2, TBX3, WNT4, ZNF703
GO_REGULATION_OF_BONE_MINERALIZATION	0.000104888	0.00519037	7	CCR1, OSR1, SLC8A1, SOX9, TFAP2A, TWIST1, WNT4
GO_REGULATION_OF_VASCULATURE_DEVELOPMENT	0.000106598	0.00524906	18	AMOT, ANXA1, BMPER, CYP1B1, EFNA1, FGFBP1, GATA2, GPER1, HEY1, ISL1, MYOCD, NPPB, PPARG, PRKD1, RUNX1, SPHK1, TWIST1, WNT4
GO_FACE_DEVELOPMENT	0.000109704	0.00537549	6	ALDH1A2, DLX5, HOXB3, LEF1, MSX1, NOG
GO_CARDIAC_VENTRICLE_MORPHOGENESIS	0.000114683	0.00559205	7	COL11A1, GATA3, HAND1, HEY1, ISL1, LRP2, NOG
GO_CELLULAR_RESPONSE_TO_VITAMIN	0.000116018	0.00560249	5	FOLR1, POSTN, PPARG, SNAI2, TNC
GO_PROXIMAL_DISTAL_PATTERN_FORMATION	0.000116018	0.00560249	5	ALDH1A2, DLX1, DLX2, OSR1, TP63
GO_NEGATIVE_REGULATION_OF_CELL_ADHESION	0.00012003	0.00576836	14	ADAMTS18, ANXA1, ARHGDIB, CD274, CYP1B1, DLC1, PLXNA2, POSTN, RUNX1, SNAI2, TACSTD2, TNC, VTCN1, ZNF703
GO_NEGATIVE_REGULATION_OF_BMP_SIGNALING_PATHWAY	0.000122751	0.00587092	6	BMPER, DLX1, GREM2, HTRA3, LRP2, NOG
GO_REGULATION_OF_WNT_SIGNALING_PATHWAY	0.000123374	0.0058726	16	AMER2, DKK2, DLX5, FOLR1, ISL1, LEF1, NOG, RUNX1, SNAI2, SOX7, SOX9, WLS, WNT3A, WNT5B, ZEB2, ZNF703
GO_ARTERY_MORPHOGENESIS	0.000125208	0.00593168	7	COL3A1, FOLR1, HEY1, LRP2, MYOCD, NOG, TFAP2B
GO_TISSUE_MIGRATION	0.000131602	0.00620514	16	ACTC1, AMOT, ANXA1, BMPER, CYP1B1, EFNA1, FGFBP1, GATA2, GATA3, KRT16, NR2F2, PPARG, PRKD1, SOX9, TACSTD2, ZEB2
GO_TELENCEPHALON_DEVELOPMENT	0.00013776	0.00645762	13	ADGRG1, COL3A1, CSF1R, DLX1, DLX2, DLX5, DMRTA2, ID4, INHBA, LEF1, SLC8A1, WNT3A, ZEB2
GO_APOPTOTIC_PROCESS	0.000138248	0.00645762	51	ACKR3, ACTC1, ADCY10, ALDH1A2, ANKRD1, ANXA1, CD274, CSF1R, CYP1B1, DIO3, DLC1, DLX1, EFNA1, EN2, EYA2, GATA2, GATA3, GDF6, GPER1, IGFBP3, INHBA, ISL1, LEF1, MAL, MSX1, MSX2, MYOCD, NOG, OSR1, PDX1, PPARG, PRKD1, PRLR, SLC40A1, SNAI2, SOX7, SOX9, SPHK1, TBX3, TCIM, TFAP2A, TFAP2B, TGM2, TNFRSF19, TNFSF15, TP63, TWIST1, UNC5C, VTCN1, WNT3A, WNT4
GO_REGULATION_OF_CELL_ADHESION	0.000145138	0.0067479	24	ADAMTS18, ADGRG1, ANXA1, ARHGDIB, CD274, CYP1B1, DLC1, EFNA1, GATA3, IL18, LEF1, PLXNA2, POSTN, RUNX1, SNAI2, SOX9, TACSTD2, TGM2, TNC, VIT, VTCN1, WNT3A, WNT4, ZNF703
GO_FAT_CELL_DIFFERENTIATION	0.000146995	0.00680262	12	GATA2, GATA3, GDF6, GPER1, ID4, LAMB3, MSX2, PPARG, SNAI2, TFAP2B, WNT3A, WNT5B
GO_NEGATIVE_REGULATION_OF_DNA_BINDING	0.000152527	0.00702609	6	HAND1, HEY1, ID4, LEF1, MSX1, MSX2
GO_POSITIVE_REGULATION_OF_MORPHOGENESIS_OF_AN_EPITHELIUM	0.000156355	0.00716937	5	GATA3, HOXB7, NOG, SOX9, WNT4
GO_REGULATION_OF_FAT_CELL_DIFFERENTIATION	0.000157448	0.00718654	9	GATA2, GATA3, GPER1, ID4, MSX2, PPARG, SNAI2, WNT3A, WNT5B
GO_CARDIAC_SEPTUM_MORPHOGENESIS	0.000161579	0.00734154	7	HAND1, HEY1, ISL1, LRP2, MSX2, NOG, TBX3
GO_MALE_SEX_DIFFERENTIATION	0.000163867	0.00741182	10	ADGRG1, GATA3, GREB1L, INHBA, LRP2, SOX9, TBX3, TCF21, WNT4, WNT9B
GO_NEGATIVE_REGULATION_OF_NEURON_DIFFERENTIATION	0.000166905	0.00748702	12	CNTN4, DIO3, DLX1, DLX2, EFNA1, ID4, ISL1, MEIS1, SEMA6D, SLC6A4, SOX9, WNT3A
GO_CARDIAC_CHAMBER_MORPHOGENESIS	0.000167027	0.00748702	9	COL11A1, GATA3, HAND1, HEY1, ISL1, LRP2, MSX2, NOG, TBX3
GO_FOREBRAIN_NEURON_DIFFERENTIATION	0.000169414	0.00752652	6	CSF1R, DLX1, DLX2, DLX5, GATA2, INHBA
GO_VENTRICULAR_CARDIAC_MUSCLE_TISSUE_DEVELOPMENT	0.000169414	0.00752652	6	COL11A1, HAND1, ISL1, LRP2, NOG, TBX3
GO_CELL_MIGRATION_INVOLVED_IN_HEART_DEVELOPMENT	0.000173257	0.00762943	4	FLRT3, FOLR1, SNAI2, TWIST1
GO_DEFINITIVE_HEMOPOIESIS	0.000173257	0.00762943	4	GATA2, HOXB3, HOXB4, MEIS1
GO_NEURAL_TUBE_DEVELOPMENT	0.000181608	0.00796206	10	ALDH1A2, DLC1, FOLR1, GRHL3, LRP2, NOG, PLXNA2, TWIST1, WNT3A, ZEB2
GO_SEGMENTATION	0.000183985	0.00803105	8	ALDH1A2, CDX2, LEF1, OSR1, PLXNA2, TBX3, WNT3A, ZEB2
GO_MESENCHYMAL_CELL_DIFFERENTIATION_INVOLVED_IN_KIDNEY_DEVELOPMENT	0.000187287	0.00813965	3	OSR1, TCF21, WNT4
GO_PANCREAS_DEVELOPMENT	0.000190255	0.00823285	7	ALDH1A2, ANXA1, ISL1, MEIS2, PDX1, SOX9, WLS
GO_EXTRACELLULAR_MATRIX_STRUCTURAL_CONSTITUENT	0.000200937	0.00865763	10	COL11A1, COL19A1, COL3A1, COL6A6, HAPLN1, IGFBP7, LAMB3, LUM, POSTN, TNC
GO_OUTFLOW_TRACT_MORPHOGENESIS	0.00020606	0.00884025	7	FOLR1, ISL1, LRP2, MSX2, NOG, TBX3, TWIST1
GO_HEART_VALVE_DEVELOPMENT	0.000207607	0.00886853	6	EFNA1, GATA3, HEY1, SNAI2, SOX9, TWIST1
GO_NEGATIVE_REGULATION_OF_TRANSCRIPTION_REGULATORY_REGION_DNA_BINDING	0.000213977	0.00906317	4	HAND1, HEY1, MSX1, MSX2
GO_RENAL_VESICLE_DEVELOPMENT	0.000213977	0.00906317	4	OSR1, SOX9, WNT4, WNT9B
GO_POSITIVE_REGULATION_OF_SECRETION	0.000225016	0.00949054	17	ANKRD1, CD274, CSF1R, GATA2, GATA3, GPER1, INHBA, ISL1, LPL, NPPB, P2RY2, PDX1, POSTN, SLC6A4, TWIST1, VTCN1, WLS
GO_RESPONSE_TO_ACID_CHEMICAL	0.000229026	0.00961911	15	ALDH1A2, COL3A1, FOLR1, IGFBP7, OSR1, P2RY6, PDX1, PPARG, SLC6A4, SOX9, TNC, WNT3A, WNT5B, WNT6, WNT9B
GO_POSITIVE_REGULATION_OF_VASCULATURE_DEVELOPMENT	0.00023162	0.00968734	12	ANXA1, BMPER, CYP1B1, FGFBP1, GATA2, GPER1, ISL1, MYOCD, PRKD1, RUNX1, SPHK1, TWIST1
GO_CARDIOCYTE_DIFFERENTIATION	0.000244814	0.0101965	10	ACTC1, FOLR1, GPER1, ISL1, MYLK3, MYOCD, SLC8A1, TBX3, TWIST1, WNT3A
GO_CARDIAC_SEPTUM_DEVELOPMENT	0.00027171	0.0112698	8	GATA3, HAND1, HEY1, ISL1, LRP2, MSX2, NOG, TBX3
GO_EPIDERMIS_DEVELOPMENT	0.000274107	0.0113222	18	ANXA1, BNC1, GRHL3, HOXC13, INHBA, KRT16, KRT17, KRT23, KRT80, LAMB3, MSX2, RUNX1, SOX9, STS, TGM1, TNFRSF19, TP63, ZNF750
GO_REGULATION_OF_PEPTIDYL_LYSINE_ACETYLATION	0.000277279	0.0113787	6	GATA2, GATA3, ISL1, MYOCD, SNAI2, TWIST1
GO_MESONEPHRIC_DUCT_DEVELOPMENT	0.000277752	0.0113787	3	GREB1L, OSR1, WNT9B
GO_ENDOPLASMIC_RETICULUM_LUMEN	0.000288504	0.011771	14	CASQ2, COL11A1, COL19A1, COL3A1, ERP27, IGFBP3, IGFBP7, PRSS23, STS, TNC, WNT3A, WNT4, WNT5B, WNT6
GO_FRIZZLED_BINDING	0.000303957	0.0122514	5	WNT3A, WNT4, WNT5B, WNT6, WNT9B
GO_NEGATIVE_REGULATION_OF_NOTCH_SIGNALING_PATHWAY	0.000303957	0.0122514	5	DLX1, DLX2, GATA2, HEY1, TCIM
GO_REGULATION_OF_HEART_MORPHOGENESIS	0.000303957	0.0122514	5	ISL1, NOG, SOX9, TWIST1, WNT3A
GO_CIRCULATORY_SYSTEM_PROCESS	0.000314985	0.0125596	20	ACTC1, ADRA1B, CACNG4, CASQ2, ENPEP, EPAS1, GPER1, GUCY1A1, HOXB2, MYLK3, MYOF, NPPB, NR2F2, P2RY2, POPDC2, POSTN, PPARG, SGCG, SLC6A4, SLC8A1
GO_POSITIVE_REGULATION_OF_MESONEPHROS_DEVELOPMENT	0.000315372	0.0125596	4	GATA3, HOXB7, NOG, SOX9
GO_UTERUS_DEVELOPMENT	0.000315372	0.0125596	4	GATA3, GREB1L, MYOCD, WNT9B
GO_SKELETAL_MUSCLE_ORGAN_DEVELOPMENT	0.000325504	0.0129117	10	ANKRD1, COL19A1, DMRTA2, MYOCD, NR2F2, PITX1, POPDC2, TCF21, TWIST1, WNT3A
GO_MOLTING_CYCLE	0.000326945	0.0129176	8	HOXC13, INHBA, KRT16, KRT17, MSX2, SOX9, TNFRSF19, TP63
GO_EMBRYONIC_DIGIT_MORPHOGENESIS	0.000333091	0.0131086	6	MSX1, MSX2, NOG, OSR1, TBX3, TWIST1
GO_POSITIVE_REGULATION_OF_EMBRYONIC_DEVELOPMENT	0.000343077	0.0134486	5	AMOT, GATA3, OSR1, WNT3A, WNT4
GO_NEGATIVE_REGULATION_OF_CELL_MOTILITY	0.000363857	0.0141619	15	ADGRG1, ARHGDIB, COL3A1, CYP1B1, DLC1, GATA3, IGFBP3, KRT16, MYOCD, NOG, NR2F2, PPARG, SEMA6D, TACSTD2, WNT4
GO_NEURAL_RETINA_DEVELOPMENT	0.000364107	0.0141619	6	DIO3, DLX1, DLX2, SOX9, TFAP2A, TFAP2B
GO_ENDOCARDIAL_CUSHION_FORMATION	0.000377198	0.0146142	4	MSX1, MSX2, NOG, SNAI2
GO_POSITIVE_REGULATION_OF_KIDNEY_DEVELOPMENT	0.000385889	0.0148932	5	GATA3, HOXB7, NOG, SOX9, WNT4
GO_TRANSCRIPTION_FACTOR_BINDING	0.000387603	0.0149019	22	ANKRD1, EPAS1, EYA2, GATA2, GATA3, HAND1, HEY1, HOXB4, ID4, ISL1, LEF1, MEIS2, MSX2, MYOCD, PDX1, PITX1, PPARG, SOX9, TBX3, TCF21, TWIST1, ZNF703
GO_FOREBRAIN_NEURON_FATE_COMMITMENT	0.000392304	0.0149674	3	DLX1, DLX2, GATA2
GO_NAIL_DEVELOPMENT	0.000392304	0.0149674	3	HOXC13, MSX1, MSX2
GO_EMBRYONIC_PLACENTA_DEVELOPMENT	0.000401575	0.0152629	7	CDX2, EPAS1, GATA2, HAND1, HEY1, LEF1, NR2F2
GO_MOLTING_CYCLE_PROCESS	0.000430248	0.0162907	7	HOXC13, INHBA, KRT17, MSX2, SOX9, TNFRSF19, TP63
GO_BONE_DEVELOPMENT	0.000439322	0.0165716	11	CSGALNACT1, DLX5, HOXB4, MEIS1, MSX1, MSX2, SOX9, SP5, TFAP2A, TWIST1, VIT
GO_G_PROTEIN_COUPLED_PURINERGIC_RECEPTOR_SIGNALING_PATHWAY	0.000447225	0.0168062	4	ACPP, GPR87, P2RY2, P2RY6
GO_REPRODUCTION	0.000455424	0.0170232	39	ADAM28, ADCY10, ADGRG1, ANXA1, ARHGDIB, BNC1, CDX2, CLIC5, DLX3, EPAS1, GATA2, GATA3, GREB1L, HAND1, HEY1, ID4, IGFBP7, INHBA, LEF1, LRP2, MSX1, MSX2, MYOCD, NOG, NR2F2, OSR1, PAPPA, PLB1, PPARG, PRLR, SLC6A4, SOX9, STS, TBX3, TCF21, TNC, TP63, WNT4, WNT9B
GO_NEGATIVE_REGULATION_OF_LOCOMOTION	0.000456405	0.0170232	16	ADGRG1, ARHGDIB, COL3A1, CYP1B1, DLC1, GATA3, IGFBP3, KRT16, MYOCD, NOG, NR2F2, PPARG, SEMA6D, TACSTD2, WNT3A, WNT4
GO_TUBE_CLOSURE	0.000460532	0.0171133	7	DLC1, FOLR1, GRHL3, LRP2, NOG, TWIST1, ZEB2
GO_NEURAL_PRECURSOR_CELL_PROLIFERATION	0.000464306	0.0171896	9	ADGRG1, DMRTA2, GATA2, ID4, LEF1, LRP2, SLC6A4, WNT3A, ZEB2
GO_ANIMAL_ORGAN_FORMATION	0.000470875	0.0173685	6	FOLR1, ISL1, LRP2, NOG, TP63, WNT3A
GO_EXTRACELLULAR_MATRIX	0.000480255	0.0176494	19	ANXA1, COL11A1, COL19A1, COL3A1, COL6A6, COLEC12, FLRT3, HAPLN1, IGFBP7, LAMB3, LUM, POSTN, SERPINB8, TGM2, TNC, VIT, WNT4, WNT5B, WNT6
GO_STRIATED_MUSCLE_CELL_DIFFERENTIATION	0.000487087	0.0178349	13	ACTC1, ANKRD1, BARX2, CASQ2, LMOD2, MSX1, MYLK3, MYOCD, MYOF, POPDC2, SLC8A1, TBX3, WNT3A
GO_CHONDROCYTE_DIFFERENTIATION	0.000491964	0.0179477	8	COL11A1, GDF6, MSX2, OSR1, SNAI2, SOX9, VIT, WNT5B
GO_PLACENTA_DEVELOPMENT	0.000511977	0.0186099	9	CDX2, DLX3, EPAS1, GATA2, HAND1, HEY1, LEF1, NR2F2, PPARG
GO_POSITIVE_REGULATION_OF_SIGNALING	0.000514094	0.0186191	46	ACKR3, ACPP, ADGRG1, ADRA1B, AFAP1L2, ANKRD1, BMPER, CACNG4, CCR1, CDKN2B, CLSTN2, COL3A1, CSF1R, CYP1B1, DKK2, DLX5, EFNA1, FGFBP1, GATA3, GDF6, GPER1, GUCY1A1, IGFBP3, IL18, IL1R1, INHBA, ISL1, JPH2, MAL, MSX1, MSX2, MYOCD, P2RY6, PDX1, PRKD1, PRLR, SOX9, SPHK1, TCIM, TGM2, TNFRSF19, TNFSF15, TP63, WLS, WNT3A, ZEB2
GO_FIBRILLAR_COLLAGEN_TRIMER	0.000533325	0.0191767	3	COL11A1, COL3A1, LUM
GO_METANEPHRIC_TUBULE_MORPHOGENESIS	0.000533325	0.0191767	3	SOX9, WNT4, WNT9B
GO_CELLULAR_RESPONSE_TO_OXYGEN_CONTAINING_COMPOUND	0.000551913	0.0197486	32	ALDH1A2, ANKRD1, ANXA1, CD274, COL3A1, COLEC12, CYP1B1, FOLR1, GPER1, IL18, INHBA, LPL, LYPD1, MSX2, OSR1, P2RY2, P2RY6, PDX1, PPARG, PRKD1, PRLR, SLC6A4, SLC8A1, SNAI2, SOX9, SPHK1, TNC, WNT3A, WNT5B, WNT6, WNT9B, ZNF703
GO_CRANIAL_SKELETAL_SYSTEM_DEVELOPMENT	0.000554603	0.0197486	6	DLX2, MSX2, TFAP2A, TP63, TWIST1, WNT9B
GO_RESPONSE_TO_NUTRIENT	0.000555157	0.0197486	11	ALDH1A2, CDKN2B, FOLR1, P2RY2, PDX1, POSTN, PPARG, SLC6A4, SLC8A1, SNAI2, TNC
GO_CELL_SURFACE_RECEPTOR_SIGNALING_PATHWAY_INVOLVED_IN_CELL_CELL_SIGNALING	0.000561492	0.0198405	21	AMER2, DKK2, DLX5, FOLR1, GATA3, GRHL3, ISL1, LEF1, NOG, RUNX1, SNAI2, SOX7, SOX9, WLS, WNT3A, WNT4, WNT5B, WNT6, WNT9B, ZEB2, ZNF703
GO_RESPONSE_TO_VITAMIN	0.00056171	0.0198405	7	ALDH1A2, FOLR1, PDX1, POSTN, PPARG, SNAI2, TNC
GO_REGULATION_OF_OSTEOBLAST_DIFFERENTIATION	0.000580756	0.020441	8	ID4, MSX2, NOG, PRKD1, SNAI2, TP63, TWIST1, WNT4
GO_RESPONSE_TO_TRANSFORMING_GROWTH_FACTOR_BETA	0.000587432	0.0206034	12	ANKRD1, CDKN2B, COL3A1, DLX1, FOLR1, HTRA3, MYOCD, POSTN, SMAD9, SOX9, WNT4, ZNF703
GO_REGULATION_OF_BINDING	0.000594304	0.0207716	15	GATA3, GREM2, HAND1, HEY1, ID4, ISL1, LEF1, MSX1, MSX2, MYOCD, NOG, PDX1, PPARG, TWIST1, WNT3A
GO_NEURON_FATE_COMMITMENT	0.000600581	0.0209178	6	DLX1, DLX2, DMRTA2, EVX1, GATA2, ISL1
GO_CELL_DIFFERENTIATION_INVOLVED_IN_METANEPHROS_DEVELOPMENT	0.000614264	0.0212463	4	OSR1, TCF21, WNT4, WNT9B
GO_NEGATIVE_REGULATION_OF_GLIAL_CELL_DIFFERENTIATION	0.000614264	0.0212463	4	DLX1, DLX2, ID4, NOG
GO_REGULATION_OF_EPITHELIAL_CELL_DIFFERENTIATION	0.000619398	0.02135	9	GATA3, MSX2, OSR1, RUNX1, SOX9, TBX3, TP63, WNT9B, ZEB2
GO_AUTONOMIC_NERVOUS_SYSTEM_DEVELOPMENT	0.00066326	0.0226278	5	GATA3, HOXB2, TFAP2A, TFAP2B, TP63
GO_GENITALIA_DEVELOPMENT	0.00066326	0.0226278	5	GREB1L, LRP2, TBX3, TP63, WNT9B
GO_POSITIVE_REGULATION_OF_BIOMINERAL_TISSUE_DEVELOPMENT	0.00066326	0.0226278	5	OSR1, SLC8A1, TFAP2A, WNT4, WNT6
GO_SKIN_DEVELOPMENT	0.000679155	0.0230354	16	ANXA1, COL3A1, GRHL3, HOXC13, INHBA, KRT16, KRT17, KRT23, KRT80, MSX2, RUNX1, SOX9, TFAP2B, TGM1, TNFRSF19, TP63
GO_ARTERY_DEVELOPMENT	0.000679815	0.0230354	7	COL3A1, FOLR1, HEY1, LRP2, MYOCD, NOG, TFAP2B
GO_POSITIVE_REGULATION_OF_CELL_DEATH	0.000685697	0.0231562	23	ADCY10, ALDH1A2, ANKRD1, ANXA1, CD274, CYP1B1, DLC1, GPER1, IGFBP3, INHBA, MAL, MSX1, MSX2, PDX1, PPARG, SOX7, TFAP2A, TFAP2B, TGM2, TNFSF15, TP63, UNC5C, WNT3A
GO_NEGATIVE_REGULATION_OF_OLIGODENDROCYTE_DIFFERENTIATION	0.000703074	0.0235836	3	DLX1, DLX2, ID4
GO_NEPHRIC_DUCT_MORPHOGENESIS	0.000703074	0.0235836	3	GATA3, OSR1, WNT9B
GO_BIOMINERAL_TISSUE_DEVELOPMENT	0.000711514	0.023661	9	CCR1, MSX2, OSR1, SLC8A1, SOX9, TFAP2A, TWIST1, WNT4, WNT6
GO_METANEPHRIC_EPITHELIUM_DEVELOPMENT	0.000712481	0.023661	4	OSR1, SOX9, WNT4, WNT9B
GO_REGULATION_OF_ODONTOGENESIS	0.000712481	0.023661	4	MSX1, SP6, TFAP2A, WNT6
GO_NEGATIVE_REGULATION_OF_EPITHELIAL_CELL_DIFFERENTIATION	0.00073305	0.0242635	5	MSX2, OSR1, SOX9, TBX3, TP63
GO_CYTOKINE_BINDING	0.000757206	0.0249803	8	ACKR3, CCR1, CSF1R, CSF2RA, GREM2, IL1R1, NOG, PRLR
GO_RESPONSE_TO_ESTRADIOL	0.00079719	0.0262129	8	ALDH1A2, ANXA1, GPER1, MSX2, NR2F2, POSTN, SLC6A4, ZNF703
GO_EXOCRINE_SYSTEM_DEVELOPMENT	0.000808182	0.0264872	5	PDX1, SNAI2, SOX9, TGM2, WLS
GO_EXTRACELLULAR_STRUCTURE_ORGANIZATION	0.000811448	0.0265073	16	COL11A1, COL19A1, COL3A1, CSGALNACT1, CYP1B1, HAPLN1, ITGB6, LAMB3, LCP1, LPL, LUM, POSTN, SOX9, TNC, VIT, WNT3A
GO_SOMATIC_STEM_CELL_POPULATION_MAINTENANCE	0.000814769	0.0265291	6	CDX2, GATA2, NOG, SOX9, TP63, WNT9B
GO_REGULATION_OF_PROTEIN_ACETYLATION	0.00087652	0.028355	6	GATA2, GATA3, ISL1, MYOCD, SNAI2, TWIST1
GO_SOMITOGENESIS	0.00087652	0.028355	6	ALDH1A2, CDX2, LEF1, PLXNA2, WNT3A, ZEB2
GO_EXTRACELLULAR_MATRIX_COMPONENT	0.000888909	0.028663	5	COL11A1, COL3A1, LAMB3, LUM, TNC
GO_CELLULAR_RESPONSE_TO_PURINE_CONTAINING_COMPOUND	0.000903687	0.0287683	3	CASQ2, P2RY6, SLC8A1
GO_CO_RECEPTOR_BINDING	0.000903687	0.0287683	3	DKK2, WNT3A, WNT9B
GO_MESENCHYMAL_CELL_APOPTOTIC_PROCESS	0.000903687	0.0287683	3	MSX1, MSX2, SOX9
GO_POSITIVE_REGULATION_OF_MEIOTIC_NUCLEAR_DIVISION	0.000903687	0.0287683	3	MSX1, MSX2, WNT4
GO_SEX_DIFFERENTIATION	0.000907435	0.0287959	12	ADGRG1, GATA3, GREB1L, INHBA, LRP2, OSR1, SOX9, TBX3, TCF21, TP63, WNT4, WNT9B
GO_REGULATION_OF_NOTCH_SIGNALING_PATHWAY	0.000919604	0.0290898	7	DLX1, DLX2, GATA2, HEY1, POSTN, TCIM, TP63
GO_CARTILAGE_MORPHOGENESIS	0.000941351	0.0296837	4	HAND1, MSX1, SNAI2, VIT
GO_REGULATION_OF_EMBRYONIC_DEVELOPMENT	0.000974438	0.0304718	8	AMOT, CDX2, GATA2, GATA3, GRHL3, OSR1, WNT3A, WNT4
GO_ENDODERM_FORMATION	0.000975487	0.0304718	5	COL11A1, INHBA, LAMB3, NOG, SOX7
GO_E_BOX_BINDING	0.000975487	0.0304718	5	GATA3, PPARG, SNAI2, TCF21, TWIST1
GO_NEURON_PROJECTION_GUIDANCE	0.000998955	0.0311077	12	CNTN4, CSF1R, DLX5, EFNA1, FLRT3, GATA3, ISL1, NOG, PLXNA2, SEMA6D, UNC5C, WNT3A
GO_POSITIVE_REGULATION_OF_PEPTIDE_SECRETION	0.00106414	0.0330091	12	ANKRD1, CD274, CSF1R, GATA3, GPER1, ISL1, LPL, PDX1, POSTN, TWIST1, VTCN1, WLS
GO_BODY_MORPHOGENESIS	0.00106818	0.0330091	5	DLX5, GREM2, LEF1, MSX1, NOG
GO_HEART_FORMATION	0.00107322	0.0330091	4	FOLR1, ISL1, LRP2, WNT3A
GO_REGULATION_OF_KERATINOCYTE_PROLIFERATION	0.00107322	0.0330091	4	PRKD1, SNAI2, TGM1, TP63
GO_POSITIVE_REGULATION_OF_REPRODUCTIVE_PROCESS	0.00108358	0.0332253	6	INHBA, MSX1, MSX2, PLB1, SOX9, WNT4
GO_NEURAL_TUBE_FORMATION	0.00109265	0.0332993	7	DLC1, FOLR1, GRHL3, LRP2, NOG, TWIST1, ZEB2
GO_SPINAL_CORD_DEVELOPMENT	0.00109265	0.0332993	7	EVX1, GATA2, HOXB8, ISL1, NOG, VIT, WNT3A
GO_CARDIAC_CELL_FATE_COMMITMENT	0.00113718	0.0342388	3	ISL1, TBX3, WNT3A
GO_G_PROTEIN_COUPLED_NUCLEOTIDE_RECEPTOR_ACTIVITY	0.00113718	0.0342388	3	GPR87, P2RY2, P2RY6
GO_G_PROTEIN_COUPLED_PURINERGIC_NUCLEOTIDE_RECEPTOR_SIGNALING_PATHWAY	0.00113718	0.0342388	3	GPR87, P2RY2, P2RY6
GO_T_HELPER_2_CELL_DIFFERENTIATION	0.00113718	0.0342388	3	ANXA1, GATA3, IL18
GO_SMOOTH_MUSCLE_CELL_DIFFERENTIATION	0.00116032	0.0348306	6	GPER1, HEY1, MYOCD, PRDM6, SOX9, WNT4
GO_REGULATION_OF_MYOBLAST_DIFFERENTIATION	0.00127294	0.0380966	5	IGFBP3, IL18, MYOCD, SOX9, TBX3
GO_PALLIUM_DEVELOPMENT	0.00135488	0.0404219	9	ADGRG1, COL3A1, DLX1, DLX2, DMRTA2, ID4, LEF1, WNT3A, ZEB2
GO_FACE_MORPHOGENESIS	0.00137489	0.0404219	4	DLX5, LEF1, MSX1, NOG
GO_POSITIVE_REGULATION_OF_SMOOTH_MUSCLE_CONTRACTION	0.00137489	0.0404219	4	ADRA1B, GPER1, MYOCD, SPHK1
GO_PURINERGIC_RECEPTOR_SIGNALING_PATHWAY	0.00137489	0.0404219	4	ACPP, GPR87, P2RY2, P2RY6
GO_REGULATION_OF_DNA_DAMAGE_RESPONSE_SIGNAL_TRANSDUCTION_BY_P53_CLASS_MEDIATOR	0.00137489	0.0404219	4	ANKRD1, MSX1, SNAI2, TWIST1
GO_REGULATION_OF_OLIGODENDROCYTE_DIFFERENTIATION	0.00137489	0.0404219	4	DLX1, DLX2, ID4, PPARG
GO_CELL_DIFFERENTIATION_INVOLVED_IN_KIDNEY_DEVELOPMENT	0.00138554	0.0406154	5	GATA3, OSR1, TCF21, WNT4, WNT9B
GO_ORGANIC_HYDROXY_COMPOUND_METABOLIC_PROCESS	0.00139185	0.0406812	17	ACADL, ALDH1A2, ALDH3B2, CYP1B1, DIO2, DIO3, EPAS1, GATA3, GPER1, LRP2, MYOF, P2RY6, PLB1, SNAI2, SPHK1, WNT4, ZEB2
GO_HEART_FIELD_SPECIFICATION	0.00140547	0.040722	3	ISL1, LRP2, WNT3A
GO_METANEPHRIC_MESENCHYME_DEVELOPMENT	0.00140547	0.040722	3	OSR1, TCF21, WNT4
GO_POSITIVE_REGULATION_OF_CHEMOKINE_SECRETION	0.00140547	0.040722	3	CSF1R, LPL, POSTN
GO_LIMBIC_SYSTEM_DEVELOPMENT	0.00143687	0.0415115	7	DLX1, DLX2, ID4, LEF1, TBX3, WNT3A, ZEB2
GO_GLIOGENESIS	0.00144545	0.0416391	12	ADGRG1, ANXA1, CSF1R, DLX1, DLX2, ID4, LEF1, LRP2, NOG, PPARG, SH3TC2, SOX9
GO_REGULATION_OF_TUBE_SIZE	0.00148928	0.0427782	8	ADRA1B, GPER1, GUCY1A1, NPPB, P2RY2, SLC6A4, SLC8A1, WNT9B
GO_HIPPOCAMPUS_DEVELOPMENT	0.00150969	0.0432402	6	DLX1, DLX2, ID4, LEF1, WNT3A, ZEB2
GO_INTERFERON_GAMMA_PRODUCTION	0.00151487	0.0432646	7	CD274, GATA3, IL18, IL1R1, INHBA, ISL1, VTCN1
GO_MAMMARY_GLAND_DUCT_MORPHOGENESIS	0.00154591	0.0439875	4	CSF1R, MSX2, TBX3, WNT4
GO_COLLAGEN_CONTAINING_EXTRACELLULAR_MATRIX	0.00154898	0.0439875	15	ANXA1, COL11A1, COL19A1, COL3A1, COL6A6, HAPLN1, IGFBP7, LAMB3, LUM, POSTN, SERPINB8, TGM2, TNC, VIT, WNT5B
GO_POSITIVE_REGULATION_OF_CYTOKINE_PRODUCTION	0.00158228	0.044806	16	AFAP1L2, ANXA1, CD274, CSF1R, CYP1B1, GATA3, IL18, IL1R1, ISL1, LPL, LUM, POSTN, RUNX1, TWIST1, VTCN1, WNT3A
GO_BONE_MINERALIZATION	0.00159613	0.0450703	7	CCR1, OSR1, SLC8A1, SOX9, TFAP2A, TWIST1, WNT4
GO_REGULATION_OF_MORPHOGENESIS_OF_A_BRANCHING_STRUCTURE	0.00163255	0.0459688	5	HOXB7, NOG, SNAI2, SOX9, TACSTD2
GO_REGULATION_OF_STEM_CELL_DIFFERENTIATION	0.00168074	0.0471929	7	GATA2, GATA3, HOXB4, RUNX1, SOX9, TACSTD2, WNT3A
GO_DIGESTIVE_SYSTEM_DEVELOPMENT	0.00170211	0.0476592	8	ALDH1A2, CDX2, COL3A1, MYOCD, PDX1, TCF21, TP63, WLS
GO_THYROID_HORMONE_GENERATION	0.00171035	0.0477559	3	DIO2, DIO3, GATA3
GO_NEGATIVE_REGULATION_OF_ANIMAL_ORGAN_MORPHOGENESIS	0.00173118	0.0480692	4	DIO3, GATA3, NOG, TACSTD2
GO_SPLEEN_DEVELOPMENT	0.00173118	0.0480692	4	CDKN2B, HOXB4, SLC40A1, TCF21
GO_NEURAL_CREST_CELL_MIGRATION	0.00176749	0.0489415	5	FOLR1, ISL1, SEMA6D, TWIST1, ZEB2
GO_REGULATION_OF_MORPHOGENESIS_OF_AN_EPITHELIUM	0.00178427	0.0492695	9	GATA3, GRHL3, HOXB7, NOG, SNAI2, SOX9, TACSTD2, WNT4, WNT9B
GO_CELL_FATE_SPECIFICATION	0.00182031	0.0501262	6	DMRTA2, EVX1, EYA2, ISL1, SOX9, WNT3A
GO_REGULATION_OF_CD4_POSITIVE_ALPHA_BETA_T_CELL_ACTIVATION	0.00191044	0.0524636	5	ANXA1, CD274, GATA3, IL18, RUNX1
GO_DENDRITIC_SHAFT	0.00193132	0.0528179	4	GPER1, MAP1A, SLC8A1, ZNF804A
GO_CHEMOKINE_PRODUCTION	0.00193391	0.0528179	6	CSF1R, IL18, LPL, POSTN, SNAI2, TWIST1
GO_TAXIS	0.00195027	0.0531196	20	ACKR3, AMOT, ANXA1, CCR1, CNTN4, CSF1R, DLX5, EFNA1, FLRT3, GATA3, HOXB9, ISL1, LEF1, NOG, PIK3C2G, PLXNA2, PRKD1, SEMA6D, UNC5C, WNT3A
GO_RESPONSE_TO_DRUG	0.00198587	0.0539424	28	ABCG2, ACTC1, ANKRD1, ANXA1, CA3, CACNG4, CASQ2, CYP1B1, FOLR1, GATA3, IGFBP7, INHBA, LPL, LRP2, LYPD1, MSX1, NNMT, OSR1, P2RY2, PDX1, PPARG, RAB6C, SLC6A4, SLC8A1, SOX9, SPHK1, TFAP2B, TNC
GO_CELLULAR_RESPONSE_TO_EXTERNAL_STIMULUS	0.00204792	0.0550315	13	ANKRD1, CDKN2B, FOLR1, MYOCD, P2RY2, POSTN, PPARG, PRKD1, SNAI2, SOX9, TNC, WNT4, WNT9B
GO_REGULATION_OF_NEURAL_PRECURSOR_CELL_PROLIFERATION	0.00205279	0.0550315	6	ADGRG1, DMRTA2, GATA2, LRP2, SLC6A4, WNT3A
GO_FEMALE_GENITALIA_DEVELOPMENT	0.00205349	0.0550315	3	LRP2, TBX3, TP63
GO_NEGATIVE_REGULATION_OF_KIDNEY_DEVELOPMENT	0.00205349	0.0550315	3	GATA3, OSR1, TACSTD2
GO_RESPONSE_TO_CAFFEINE	0.00205349	0.0550315	3	CASQ2, PPARG, SLC8A1
GO_CD4_POSITIVE_ALPHA_BETA_T_CELL_ACTIVATION	0.00217711	0.0580331	6	ANXA1, CD274, GATA3, IL18, LEF1, RUNX1
GO_COLLAGEN_TRIMER	0.00217711	0.0580331	6	COL11A1, COL19A1, COL3A1, COL6A6, COLEC12, LUM
GO_3_CHLOROALLYL_ALDEHYDE_DEHYDROGENASE_ACTIVITY	0.00226091	0.0589385	2	ALDH1A2, ALDH3B2
GO_DUCTUS_ARTERIOSUS_CLOSURE	0.00226091	0.0589385	2	MYOCD, TFAP2B
GO_ESTROGEN_RECEPTOR_ACTIVITY	0.00226091	0.0589385	2	GPER1, LEF1
GO_FOLATE_IMPORT_ACROSS_PLASMA_MEMBRANE	0.00226091	0.0589385	2	FOLR1, LRP2
GO_MYOBLAST_FATE_COMMITMENT	0.00226091	0.0589385	2	EPAS1, PITX1
GO_NEPHRIC_DUCT_FORMATION	0.00226091	0.0589385	2	GATA3, WNT9B
GO_POSITIVE_REGULATION_OF_CARDIAC_VASCULAR_SMOOTH_MUSCLE_CELL_DIFFERENTIATION	0.00226091	0.0589385	2	GPER1, MYOCD
GO_REGULATION_OF_T_HELPER_1_CELL_CYTOKINE_PRODUCTION	0.00226091	0.0589385	2	IL18, IL1R1
GO_STEM_CELL_PROLIFERATION	0.00226414	0.0589385	7	DMRTA2, ID4, LEF1, RUNX1, SNAI2, TBX3, WNT3A
GO_DITERPENOID_METABOLIC_PROCESS	0.00230703	0.0598989	6	ABCA4, ALDH1A2, CYP1B1, LPL, LRP2, PLB1
GO_POSITIVE_REGULATION_OF_BONE_MINERALIZATION	0.00237854	0.0614363	4	OSR1, SLC8A1, TFAP2A, WNT4
GO_REGULATION_OF_FIBROBLAST_GROWTH_FACTOR_RECEPTOR_SIGNALING_PATHWAY	0.00237854	0.0614363	4	FGFBP1, GATA3, NOG, WNT4
GO_NEGATIVE_REGULATION_OF_MUSCLE_TISSUE_DEVELOPMENT	0.00239003	0.0615741	5	LEF1, MEIS1, MYOCD, NOG, TWIST1
GO_POSITIVE_REGULATION_OF_T_CELL_CYTOKINE_PRODUCTION	0.00243651	0.0624495	3	GATA3, IL18, IL1R1
GO_POST_ANAL_TAIL_MORPHOGENESIS	0.00243651	0.0624495	3	SP5, TP63, WNT3A
GO_REGULATION_OF_NEURON_DIFFERENTIATION	0.00250594	0.064065	20	ANKRD1, CNTN4, DIO3, DLX1, DLX2, EFNA1, GATA2, GATA3, GDF6, ID4, ISL1, MEIS1, PLXNA2, PRKD1, SEMA6D, SLC6A4, SOX9, WNT3A, ZEB2, ZNF804A
GO_NEGATIVE_REGULATION_OF_RESPONSE_TO_STIMULUS	0.00256738	0.0653108	40	ACKR3, ADAMTS18, AMER2, ANXA1, BMPER, CASQ2, COL3A1, DKK2, DLC1, DLX1, DLX2, EFNA1, EYA2, GATA2, GATA3, GPER1, GPRC5A, GREM2, HEY1, HTRA3, IGFBP3, ISL1, LPL, LRP2, MYOCD, NOG, OSR1, PDX1, PPARG, RGS5, SEMA6D, SNAI2, SOX9, TCF21, TCIM, TP63, TWIST1, WNT3A, WNT4, WNT5B
GO_POSITIVE_REGULATION_OF_OSTEOBLAST_DIFFERENTIATION	0.00256774	0.0653108	5	ID4, MSX2, PRKD1, TP63, WNT4
GO_NEGATIVE_REGULATION_OF_SIGNALING	0.00261084	0.0662384	35	ACKR3, AMER2, BMPER, CASQ2, DKK2, DLC1, DLX1, DLX2, EFNA1, EYA2, GATA2, GATA3, GPER1, GPRC5A, GREM2, HEY1, HTRA3, IGFBP3, INHBA, ISL1, LRP2, MYOCD, NOG, PDX1, PPARG, RGS5, SLC6A4, SNAI2, SOX9, TCF21, TCIM, TP63, TWIST1, WNT4, WNT5B
GO_HEAD_MORPHOGENESIS	0.0026268	0.0664747	4	DLX5, LEF1, MSX1, NOG
GO_REGULATION_OF_EPITHELIAL_TO_MESENCHYMAL_TRANSITION	0.00273194	0.0688788	6	EFNA1, ISL1, LEF1, NOG, TWIST1, ZNF703
GO_CELLULAR_RESPONSE_TO_EXTRACELLULAR_STIMULUS	0.00273558	0.0688788	11	CDKN2B, FOLR1, MYOCD, P2RY2, POSTN, PPARG, PRKD1, SNAI2, TNC, WNT4, WNT9B
GO_INTERLEUKIN_2_PRODUCTION	0.00275485	0.0691896	5	ANXA1, GATA3, IL18, RUNX1, VTCN1
GO_TRANSCRIPTION_COREGULATOR_ACTIVITY	0.00276792	0.0693438	18	ANKRD1, CDX2, GATA3, HAND1, HEY1, HR, ID4, ISL1, MEIS2, MSX2, MYOCD, NR2F2, PPARG, TFAP2A, TFAP2B, VGLL1, WNT3A, WNT4
GO_CARDIOBLAST_DIFFERENTIATION	0.00286086	0.0706104	3	ISL1, MYOCD, WNT3A
GO_CHEMOKINE_SECRETION	0.00286086	0.0706104	3	CSF1R, LPL, POSTN
GO_COMPLEX_OF_COLLAGEN_TRIMERS	0.00286086	0.0706104	3	COL11A1, COL3A1, LUM
GO_KIDNEY_MESENCHYME_DEVELOPMENT	0.00286086	0.0706104	3	OSR1, TCF21, WNT4
GO_NOTOCHORD_DEVELOPMENT	0.00286086	0.0706104	3	EFNA1, NOG, SOX9
GO_REGULATION_OF_EPITHELIAL_CELL_DIFFERENTIATION_INVOLVED_IN_KIDNEY_DEVELOPMENT	0.00286086	0.0706104	3	GATA3, OSR1, WNT9B
GO_RESPONSE_TO_OXYGEN_CONTAINING_COMPOUND	0.00298423	0.0734739	39	ACTC1, ALDH1A2, ANKRD1, ANXA1, CA3, CACNG4, CD274, COL3A1, COLEC12, CYP1B1, FOLR1, GATA3, GPER1, IGFBP7, IL18, INHBA, LPL, LYPD1, MSX2, NR2F2, OSR1, P2RY2, P2RY6, PDX1, POSTN, PPARG, PRKD1, PRLR, SLC6A4, SLC8A1, SNAI2, SOX9, SPHK1, TNC, WNT3A, WNT5B, WNT6, WNT9B, ZNF703
GO_ENDOTHELIAL_CELL_MIGRATION	0.0030661	0.0752466	11	AMOT, ANXA1, BMPER, CYP1B1, EFNA1, FGFBP1, GATA2, GATA3, NR2F2, PPARG, PRKD1
GO_NOTCH_SIGNALING_PATHWAY	0.00307129	0.0752466	9	DLX1, DLX2, GATA2, HEY1, POSTN, SNAI2, SOX9, TCIM, TP63
GO_REGULATION_OF_SMOOTH_MUSCLE_CONTRACTION	0.00315835	0.0771904	5	ADRA1B, GPER1, GUCY1A1, MYOCD, SPHK1
GO_KERATINOCYTE_PROLIFERATION	0.00317551	0.0772903	4	PRKD1, SNAI2, TGM1, TP63
GO_REGENERATION	0.0031779	0.0772903	9	ANXA1, FOLR1, ISL1, LCP1, NNMT, PDX1, POSTN, PPARG, TNC
GO_CYTOKINE_PRODUCTION	0.00321341	0.0779641	22	ADGRG1, AFAP1L2, ANXA1, CD274, CSF1R, CYP1B1, GATA3, IL18, IL1R1, INHBA, ISL1, ITGB6, LEF1, LPL, LUM, POSTN, RUNX1, SNAI2, SPHK1, TWIST1, VTCN1, WNT3A
GO_POSITIVE_REGULATION_OF_TRANSPORT	0.00327669	0.0785903	26	ANKRD1, ANXA1, CACNG4, CCR1, CD274, CSF1R, GATA2, GATA3, GPER1, INHBA, ISL1, JPH2, LPL, NPPB, P2RY2, P2RY6, PDX1, POSTN, PPARG, SLC6A4, TCAF2, TP63, TWIST1, VTCN1, WLS, WNT3A
GO_RESPIRATORY_SYSTEM_DEVELOPMENT	0.00328741	0.0785903	9	ALDH1A2, DLX5, EPAS1, LEF1, MYOCD, NOG, SOX9, TCF21, TNC
GO_CARDIAC_RIGHT_VENTRICLE_MORPHOGENESIS	0.00332796	0.0785903	3	GATA3, HAND1, ISL1
GO_CD4_POSITIVE_ALPHA_BETA_T_CELL_CYTOKINE_PRODUCTION	0.00332796	0.0785903	3	GATA3, IL18, IL1R1
GO_MESENCHYMAL_TO_EPITHELIAL_TRANSITION	0.00332796	0.0785903	3	GATA3, WNT4, WNT9B
GO_MIDDLE_EAR_MORPHOGENESIS	0.00332796	0.0785903	3	MSX1, NOG, OSR1
GO_POSITIVE_REGULATION_OF_STEM_CELL_DIFFERENTIATION	0.00332796	0.0785903	3	HOXB4, SOX9, TACSTD2
GO_POSITIVE_REGULATION_OF_T_HELPER_1_TYPE_IMMUNE_RESPONSE	0.00332796	0.0785903	3	ANXA1, IL18, IL1R1
GO_THYROID_HORMONE_METABOLIC_PROCESS	0.00332796	0.0785903	3	DIO2, DIO3, GATA3
GO_FOLATE_TRANSMEMBRANE_TRANSPORT	0.00335715	0.0785903	2	FOLR1, LRP2
GO_INTERLEUKIN_4_SECRETION	0.00335715	0.0785903	2	GATA3, VTCN1
GO_ODONTOBLAST_DIFFERENTIATION	0.00335715	0.0785903	2	DLX3, LEF1
GO_PARAXIAL_MESODERM_FORMATION	0.00335715	0.0785903	2	LEF1, WNT3A
GO_REGULATION_OF_CARDIAC_VASCULAR_SMOOTH_MUSCLE_CELL_DIFFERENTIATION	0.00335715	0.0785903	2	GPER1, MYOCD
GO_URETERIC_BUD_FORMATION	0.00335715	0.0785903	2	GATA3, NOG
GO_EXTRACELLULAR_MATRIX_STRUCTURAL_CONSTITUENT_CONFERRING_TENSILE_STRENGTH	0.00347709	0.0810187	4	COL11A1, COL19A1, COL3A1, COL6A6
GO_T_HELPER_1_TYPE_IMMUNE_RESPONSE	0.00347709	0.0810187	4	ANXA1, IL18, IL1R1, LEF1
GO_POSITIVE_REGULATION_OF_INTRACELLULAR_SIGNAL_TRANSDUCTION	0.00356619	0.0829014	27	ACKR3, ADGRG1, ADRA1B, ANKRD1, BMPER, CCR1, COL3A1, CSF1R, EFNA1, GATA3, GDF6, GPER1, GUCY1A1, IGFBP3, IL18, JPH2, MSX1, P2RY6, PRKD1, SOX9, SPHK1, TCIM, TGM2, TNFRSF19, TNFSF15, WLS, ZEB2
GO_TRANSCRIPTION_FACTOR_COMPLEX	0.00361894	0.0839326	13	ANKRD1, BARX2, EPAS1, HAND1, HOXB9, LEF1, MEIS1, PITX1, PPARG, RUNX1, SMAD9, SOX7, SOX9
GO_ACTIN_FILAMENT	0.00375446	0.086874	6	ACTC1, AMOT, ANXA1, LCP1, LMOD2, PSTPIP2
GO_RESPONSE_TO_WOUNDING	0.00376824	0.0869915	20	ADAMTS18, ANXA1, CCR1, COL3A1, CSRP1, FLRT3, FOLR1, GATA2, GATA3, GRHL3, ISL1, MSX2, MYOF, NOG, PDX1, POSTN, TNC, WNT3A, WNT4, WNT5B
GO_NEGATIVE_REGULATION_OF_BINDING	0.00380565	0.087416	8	HAND1, HEY1, ID4, ISL1, LEF1, MSX1, MSX2, NOG
GO_NEGATIVE_REGULATION_OF_CELLULAR_RESPONSE_TO_GROWTH_FACTOR_STIMULUS	0.00380565	0.087416	8	BMPER, DLX1, GATA3, GREM2, HTRA3, LRP2, NOG, WNT4
GO_CELL_AGGREGATION	0.0038391	0.087416	3	BARX2, COL11A1, SOX9
GO_NUCLEOTIDE_RECEPTOR_ACTIVITY	0.0038391	0.087416	3	GPR87, P2RY2, P2RY6
GO_SMOOTH_MUSCLE_TISSUE_DEVELOPMENT	0.0038391	0.087416	3	COL3A1, OSR1, SOX9
GO_SYMPATHETIC_NERVOUS_SYSTEM_DEVELOPMENT	0.0038391	0.087416	3	GATA3, TFAP2B, TP63
GO_POSITIVE_REGULATION_OF_CYTOKINE_SECRETION	0.0040556	0.0921359	7	CD274, CSF1R, GATA3, LPL, POSTN, TWIST1, VTCN1
GO_NEGATIVE_REGULATION_OF_GLIOGENESIS	0.00413747	0.0937826	4	DLX1, DLX2, ID4, NOG
GO_VASCULAR_PROCESS_IN_CIRCULATORY_SYSTEM	0.00424486	0.0959992	8	ADRA1B, GPER1, GUCY1A1, MYLK3, NPPB, P2RY2, SLC6A4, SLC8A1
GO_CELL_CELL_ADHESION	0.00432344	0.0974216	23	ADAMTS18, ANXA1, CD274, CDH10, CLSTN2, CNTN4, COL19A1, CSRP1, CYP1B1, FLRT3, GATA3, IL18, LEF1, NECTIN4, RUNX1, SERPINB8, SNAI2, SOX9, TACSTD2, VTCN1, WNT3A, WNT4, ZNF703
GO_MYELOID_CELL_DIFFERENTIATION	0.00434931	0.0974216	14	CCR1, CDKN2B, CSF1R, EPAS1, GATA2, GATA3, HOXB7, HOXB8, INHBA, LEF1, MEIS1, MEIS2, PPARG, RUNX1
GO_MYOFIBRIL_ASSEMBLY	0.0043511	0.0974216	5	ACTC1, ANKRD1, CASQ2, LMOD2, MYLK3
GO_REGULATION_OF_GLIAL_CELL_DIFFERENTIATION	0.0043511	0.0974216	5	DLX1, DLX2, ID4, NOG, PPARG
GO_CELLULAR_RESPONSE_TO_PROSTAGLANDIN_STIMULUS	0.00439547	0.0974216	3	P2RY6, PPARG, TNC
GO_CYCLIC_NUCLEOTIDE_BIOSYNTHETIC_PROCESS	0.00439547	0.0974216	3	ADCY10, GUCY1A1, NPPB
GO_MALE_GENITALIA_DEVELOPMENT	0.00439547	0.0974216	3	GREB1L, TBX3, WNT9B
GO_POSITIVE_REGULATION_OF_MEIOTIC_CELL_CYCLE	0.00439547	0.0974216	3	MSX1, MSX2, WNT4
GO_PURINERGIC_NUCLEOTIDE_RECEPTOR_SIGNALING_PATHWAY	0.00439547	0.0974216	3	GPR87, P2RY2, P2RY6
GO_GOLGI_LUMEN	0.00457824	0.100233	6	LUM, MUC15, WNT3A, WNT4, WNT5B, WNT6
GO_CARDIAC_NEURAL_CREST_CELL_MIGRATION_INVOLVED_IN_OUTFLOW_TRACT_MORPHOGENESIS	0.00465265	0.100233	2	FOLR1, TWIST1
GO_CEREBRAL_CORTEX_REGIONALIZATION	0.00465265	0.100233	2	ADGRG1, DMRTA2
GO_EXOCRINE_PANCREAS_DEVELOPMENT	0.00465265	0.100233	2	PDX1, WLS
GO_FOLLICLE_STIMULATING_HORMONE_SECRETION	0.00465265	0.100233	2	INHBA, TBX3
GO_JUNCTIONAL_MEMBRANE_COMPLEX	0.00465265	0.100233	2	CASQ2, JPH2
GO_NEGATIVE_REGULATION_OF_MACROPHAGE_DIFFERENTIATION	0.00465265	0.100233	2	GATA2, INHBA
GO_POSITIVE_REGULATION_OF_TOOTH_MINERALIZATION	0.00465265	0.100233	2	TFAP2A, WNT6
GO_REGULATION_OF_INOSITOL_TRISPHOSPHATE_BIOSYNTHETIC_PROCESS	0.00465265	0.100233	2	GPER1, P2RY6
GO_REGULATION_OF_RETINA_DEVELOPMENT_IN_CAMERA_TYPE_EYE	0.00465265	0.100233	2	DLX1, DLX2
GO_RHOMBOMERE_DEVELOPMENT	0.00465265	0.100233	2	HOXB2, HOXB3
GO_T_HELPER_1_CELL_CYTOKINE_PRODUCTION	0.00465265	0.100233	2	IL18, IL1R1
GO_URETER_MORPHOGENESIS	0.00465265	0.100233	2	GATA3, SOX9
GO_RESPONSE_TO_MECHANICAL_STIMULUS	0.00469887	0.101011	9	ANKRD1, COL11A1, COL3A1, MEIS2, POSTN, PPARG, SLC8A1, SOX9, TNC
GO_REGULATION_OF_EPITHELIAL_CELL_MIGRATION	0.00484693	0.10397	11	ANXA1, BMPER, EFNA1, FGFBP1, GATA2, GATA3, NR2F2, PPARG, PRKD1, SOX9, TACSTD2
GO_VENTRICULAR_SEPTUM_DEVELOPMENT	0.00490765	0.105047	5	GATA3, HEY1, LRP2, NOG, TBX3
GO_CEREBRAL_CORTEX_NEURON_DIFFERENTIATION	0.00499822	0.106077	3	DLX1, DLX2, ID4
GO_R_SMAD_BINDING	0.00499822	0.106077	3	ANKRD1, MYOCD, ZEB2
GO_SEX_DETERMINATION	0.00499822	0.106077	3	SOX9, TCF21, WNT4
GO_TOOTH_MINERALIZATION	0.00499822	0.106077	3	MSX2, TFAP2A, WNT6
GO_MUSCLE_CELL_MIGRATION	0.00503672	0.106442	6	ANXA1, IGFBP3, MYOCD, P2RY6, POSTN, SEMA6D
GO_POSITIVE_REGULATION_OF_TRANSMEMBRANE_RECEPTOR_PROTEIN_SERINE_THREONINE_KINASE_SIGNALING_PATHWAY	0.00503672	0.106442	6	CDKN2B, GDF6, INHBA, MSX1, MSX2, MYOCD
GO_ISOPRENOID_METABOLIC_PROCESS	0.00527819	0.110847	6	ABCA4, ALDH1A2, CYP1B1, LPL, LRP2, PLB1
GO_EMBRYONIC_CRANIAL_SKELETON_MORPHOGENESIS	0.00527909	0.110847	4	DLX2, TFAP2A, TWIST1, WNT9B
GO_MAMMARY_GLAND_MORPHOGENESIS	0.00527909	0.110847	4	CSF1R, MSX2, TBX3, WNT4
GO_AXON_DEVELOPMENT	0.00528953	0.110847	16	CNTN4, CSF1R, DLX5, EFNA1, FLRT3, FOLR1, GATA3, ISL1, MAP1A, NOG, PLXNA2, SEMA6D, TNC, UNC5C, WNT3A, ZEB2
GO_ENDODERM_DEVELOPMENT	0.00551292	0.115287	5	COL11A1, INHBA, LAMB3, NOG, SOX7
GO_POSITIVE_REGULATION_OF_SMALL_MOLECULE_METABOLIC_PROCESS	0.00552804	0.115362	6	ANXA1, GPER1, P2RY6, PPARG, TWIST1, WNT4
GO_EXTERNAL_SIDE_OF_PLASMA_MEMBRANE	0.00555515	0.115686	13	ACKR3, AMOT, ANXA1, CCR1, CD274, CSF2RA, ENPEP, FOLR1, IL1R1, ITGB6, LRP2, PRLR, VTCN1
GO_ATRIOVENTRICULAR_VALVE_DEVELOPMENT	0.00564836	0.116655	3	EFNA1, HEY1, TWIST1
GO_INTERLEUKIN_13_PRODUCTION	0.00564836	0.116655	3	GATA3, IL18, LEF1
GO_REGULATION_OF_WATER_LOSS_VIA_SKIN	0.00564836	0.116655	3	GRHL3, KRT16, TP63
GO_SOMATIC_STEM_CELL_DIVISION	0.00564836	0.116655	3	HOXB4, LEF1, WNT3A
GO_CHONDROCYTE_DEVELOPMENT	0.00570198	0.117278	4	COL11A1, MSX2, SOX9, VIT
GO_REGULATION_OF_CD4_POSITIVE_ALPHA_BETA_T_CELL_DIFFERENTIATION	0.00570198	0.117278	4	ANXA1, GATA3, IL18, RUNX1
GO_REGULATION_OF_HISTONE_MODIFICATION	0.00581573	0.119372	7	GATA2, GATA3, ISL1, MYOCD, PRKD1, SNAI2, TWIST1
GO_DNA_BINDING_TRANSCRIPTION_FACTOR_BINDING	0.00606548	0.123134	12	ANKRD1, HAND1, HOXB4, ISL1, LEF1, MYOCD, PPARG, SOX9, TBX3, TCF21, TWIST1, ZNF703
GO_AMACRINE_CELL_DIFFERENTIATION	0.00614111	0.123134	2	DLX1, DLX2
GO_FOLIC_ACID_TRANSPORT	0.00614111	0.123134	2	FOLR1, LRP2
GO_FOREBRAIN_NEUROBLAST_DIVISION	0.00614111	0.123134	2	LEF1, WNT3A
GO_METANEPHRIC_GLOMERULUS_VASCULATURE_DEVELOPMENT	0.00614111	0.123134	2	OSR1, TCF21
GO_NEGATIVE_REGULATION_OF_KERATINOCYTE_DIFFERENTIATION	0.00614111	0.123134	2	MSX2, TP63
GO_NEGATIVE_REGULATION_OF_PHOSPHOLIPASE_ACTIVITY	0.00614111	0.123134	2	ANXA1, ANXA8L1
GO_PHARYNGEAL_ARCH_ARTERY_MORPHOGENESIS	0.00614111	0.123134	2	FOLR1, NOG
GO_POSITIVE_REGULATION_OF_GRANULOCYTE_DIFFERENTIATION	0.00614111	0.123134	2	LEF1, RUNX1
GO_RENAL_VESICLE_FORMATION	0.00614111	0.123134	2	SOX9, WNT4
GO_VENTRICULAR_COMPACT_MYOCARDIUM_MORPHOGENESIS	0.00614111	0.123134	2	LRP2, NOG
GO_POSITIVE_REGULATION_OF_MUSCLE_CONTRACTION	0.00614687	0.123134	4	ADRA1B, GPER1, MYOCD, SPHK1
GO_RETINA_DEVELOPMENT_IN_CAMERA_TYPE_EYE	0.00627424	0.125435	7	CYP1B1, DIO3, DLX1, DLX2, SOX9, TFAP2A, TFAP2B
GO_SMOOTH_MUSCLE_CONTRACTION	0.0063295	0.12563	6	ADRA1B, GPER1, GUCY1A1, MYOCD, SLC8A1, SPHK1
GO_BRANCHING_INVOLVED_IN_MAMMARY_GLAND_DUCT_MORPHOGENESIS	0.00634685	0.12563	3	MSX2, TBX3, WNT4
GO_NEGATIVE_REGULATION_OF_MYOBLAST_DIFFERENTIATION	0.00634685	0.12563	3	IL18, SOX9, TBX3
GO_PURINERGIC_RECEPTOR_ACTIVITY	0.00634685	0.12563	3	GPR87, P2RY2, P2RY6
GO_SUBPALLIUM_DEVELOPMENT	0.00634685	0.12563	3	DLX1, DLX2, INHBA
GO_COCHLEA_DEVELOPMENT	0.00661424	0.129639	4	GATA2, GATA3, GRHL3, SOX9
GO_CRANIAL_NERVE_DEVELOPMENT	0.00661424	0.129639	4	HOXB2, HOXB3, ISL1, TFAP2A
GO_RETINA_MORPHOGENESIS_IN_CAMERA_TYPE_EYE	0.00661424	0.129639	4	DIO3, SOX9, TFAP2A, TFAP2B
GO_SARCOMERE_ORGANIZATION	0.00661424	0.129639	4	ANKRD1, CASQ2, LMOD2, MYLK3
GO_TRABECULA_MORPHOGENESIS	0.00661424	0.129639	4	HEY1, MSX2, NOG, SLC40A1
GO_CELL_GROWTH	0.0067931	0.132884	15	FLRT3, IGFBP3, IGFBP7, INHBA, LEF1, MSX1, MYOCD, NPPB, POSTN, PPARG, SEMA6D, SOX9, SPHK1, WNT3A, ZEB2
GO_COLUMNAR_CUBOIDAL_EPITHELIAL_CELL_DIFFERENTIATION	0.00690872	0.134842	6	CDX2, DLX3, LEF1, PDX1, TP63, WNT4
GO_CELLULAR_COMPONENT_MORPHOGENESIS	0.00692016	0.134842	28	ACTC1, ANKRD1, ANXA1, CASQ2, CDH10, CNTN4, CSF1R, DLC1, DLX5, EFNA1, FLRT3, GATA3, ISL1, LEF1, LMOD2, LRP2, MAP1A, MSX1, MYLK3, NOG, PLXNA2, POSTN, SEMA6D, TACSTD2, UNC5C, VIT, WNT3A, ZEB2
GO_PROTEIN_DIMERIZATION_ACTIVITY	0.00698639	0.135868	32	ABCG2, ACPP, ADRA1B, ANXA1, CASQ2, CDH10, CSF1R, DMRTA2, EPAS1, FLRT3, GATA3, GDF6, GREM2, HAND1, HEY1, ID4, INHBA, LPL, MEIS1, NECTIN4, NOG, NR2F2, PDX1, PPARG, PRDM6, PRLR, SLC6A4, SOX9, TCF21, TFAP2A, TFAP2B, TWIST1
GO_STEROID_HORMONE_MEDIATED_SIGNALING_PATHWAY	0.00705405	0.136309	8	GPER1, ISL1, LEF1, NR2F2, PPARG, RUNX1, TCF21, TP63
GO_METANEPHRIC_NEPHRON_MORPHOGENESIS	0.00709458	0.136309	3	SOX9, WNT4, WNT9B
GO_POSITIVE_REGULATION_OF_TRANSCRIPTION_REGULATORY_REGION_DNA_BINDING	0.00709458	0.136309	3	GATA3, TWIST1, WNT3A
GO_REGULATION_OF_RECEPTOR_BINDING	0.00709458	0.136309	3	GREM2, LEF1, NOG
GO_TRABECULA_FORMATION	0.00709458	0.136309	3	HEY1, MSX2, SLC40A1
GO_LUNG_MORPHOGENESIS	0.00710457	0.136309	4	NOG, SOX9, TCF21, TNC
GO_POSITIVE_REGULATION_OF_EPITHELIAL_TO_MESENCHYMAL_TRANSITION	0.00710457	0.136309	4	ISL1, LEF1, TWIST1, ZNF703
GO_CYTOKINE_SECRETION	0.00713084	0.136551	9	ANXA1, CD274, CSF1R, GATA3, ITGB6, LPL, POSTN, TWIST1, VTCN1
GO_CAMERA_TYPE_EYE_MORPHOGENESIS	0.00721229	0.137847	6	DIO3, MEIS1, SOX9, TFAP2A, TFAP2B, TWIST1
GO_POSITIVE_REGULATION_OF_HEMOPOIESIS	0.00728167	0.138908	8	ANXA1, CCR1, GATA2, GATA3, IL18, INHBA, LEF1, RUNX1
GO_MULTI_MULTICELLULAR_ORGANISM_PROCESS	0.00733565	0.139671	9	ARHGDIB, CLIC5, IGFBP7, NR2F2, PAPPA, PRLR, SLC6A4, STS, WNT4
GO_MUSCLE_CELL_DEVELOPMENT	0.0075148	0.14281	8	ACTC1, ANKRD1, CASQ2, LMOD2, MYLK3, MYOF, SLC8A1, TBX3
GO_CELL_SURFACE	0.00761696	0.144228	23	ACKR3, AMOT, ANXA1, CACNG4, CCR1, CD274, CDH10, CLSTN2, CSF1R, CSF2RA, ENPEP, FGFBP1, FOLR1, IL1R1, ITGB6, LPL, LRP2, PRLR, VTCN1, WNT3A, WNT4, WNT5B, WNT6
GO_NEGATIVE_REGULATION_OF_LIPID_BIOSYNTHETIC_PROCESS	0.0076183	0.144228	4	ACADL, GPER1, SNAI2, WNT4
GO_POSITIVE_REGULATION_OF_ESTABLISHMENT_OF_PROTEIN_LOCALIZATION	0.00779881	0.145227	14	ANKRD1, CD274, CSF1R, GATA3, GPER1, ISL1, LPL, PDX1, POSTN, TCAF2, TP63, TWIST1, VTCN1, WLS
GO_CARDIAC_NEURAL_CREST_CELL_DEVELOPMENT_INVOLVED_IN_OUTFLOW_TRACT_MORPHOGENESIS	0.00781635	0.145227	2	FOLR1, TWIST1
GO_CORNEA_DEVELOPMENT_IN_CAMERA_TYPE_EYE	0.00781635	0.145227	2	WNT6, WNT9B
GO_CRANIAL_SUTURE_MORPHOGENESIS	0.00781635	0.145227	2	MSX2, TWIST1
GO_JUNCTIONAL_SARCOPLASMIC_RETICULUM_MEMBRANE	0.00781635	0.145227	2	CASQ2, JPH2
GO_PARAXIAL_MESODERM_MORPHOGENESIS	0.00781635	0.145227	2	LEF1, WNT3A
GO_PROTEIN_GLUTAMINE_GAMMA_GLUTAMYLTRANSFERASE_ACTIVITY	0.00781635	0.145227	2	TGM1, TGM2
GO_REGULATION_OF_CARDIAC_EPITHELIAL_TO_MESENCHYMAL_TRANSITION	0.00781635	0.145227	2	NOG, TWIST1
GO_REGULATION_OF_MALE_GONAD_DEVELOPMENT	0.00781635	0.145227	2	SOX9, WNT4
GO_SECONDARY_HEART_FIELD_SPECIFICATION	0.00781635	0.145227	2	ISL1, LRP2
GO_NEGATIVE_REGULATION_OF_CARTILAGE_DEVELOPMENT	0.00789235	0.145557	3	NOG, SNAI2, SOX9
GO_NEGATIVE_REGULATION_OF_CD4_POSITIVE_ALPHA_BETA_T_CELL_ACTIVATION	0.00789235	0.145557	3	ANXA1, CD274, RUNX1
GO_OUTFLOW_TRACT_SEPTUM_MORPHOGENESIS	0.00789235	0.145557	3	ISL1, LRP2, MSX2
GO_REGULATION_OF_T_HELPER_1_TYPE_IMMUNE_RESPONSE	0.00789235	0.145557	3	ANXA1, IL18, IL1R1
GO_REGULATION_OF_ENDOTHELIAL_CELL_MIGRATION	0.00797713	0.14685	9	ANXA1, BMPER, EFNA1, FGFBP1, GATA2, GATA3, NR2F2, PPARG, PRKD1
GO_CELL_DIFFERENTIATION_IN_SPINAL_CORD	0.00815589	0.149864	4	EVX1, GATA2, ISL1, WNT3A
GO_POSITIVE_REGULATION_OF_NERVOUS_SYSTEM_DEVELOPMENT	0.0083677	0.153474	16	ANKRD1, CLSTN2, DLX1, DLX2, DMRTA2, FLRT3, GATA2, GDF6, GPER1, LRP2, PLXNA2, PPARG, PRKD1, WNT3A, ZEB2, ZNF804A
GO_SECOND_MESSENGER_MEDIATED_SIGNALING	0.00841004	0.153968	14	ACKR3, ADGRG1, ADRA1B, CASQ2, CCR1, GPER1, GUCY1A1, JPH2, NPPB, P2RY6, PDX1, SLC8A1, SOX9, SPHK1
GO_REGULATION_OF_RELEASE_OF_SEQUESTERED_CALCIUM_ION_INTO_CYTOSOL	0.00846408	0.154674	5	CASQ2, GPER1, JPH2, P2RY6, SLC8A1
GO_IMPORT_ACROSS_PLASMA_MEMBRANE	0.00852353	0.155477	6	FOLR1, KCNJ13, KCNJ15, LRP2, SLC8A1, TRPV6
GO_RESPONSE_TO_FIBROBLAST_GROWTH_FACTOR	0.00867749	0.15743	7	FGFBP1, FLRT3, GATA3, NOG, POSTN, TNC, WNT4
GO_COLLAGEN_FIBRIL_ORGANIZATION	0.00871776	0.15743	4	COL11A1, COL3A1, CYP1B1, LUM
GO_POSITIVE_REGULATION_OF_NEURAL_PRECURSOR_CELL_PROLIFERATION	0.00871776	0.15743	4	ADGRG1, DMRTA2, LRP2, WNT3A
GO_RNA_POLYMERASE_II_TRANSCRIPTION_FACTOR_BINDING	0.00871776	0.15743	4	ANKRD1, ID4, PITX1, TBX3
GO_CRANIAL_NERVE_MORPHOGENESIS	0.00874087	0.15743	3	HOXB2, HOXB3, TFAP2A
GO_INSULIN_LIKE_GROWTH_FACTOR_BINDING	0.00874087	0.15743	3	HTRA3, IGFBP3, IGFBP7
GO_POSITIVE_REGULATION_OF_ALCOHOL_BIOSYNTHETIC_PROCESS	0.00874087	0.15743	3	GPER1, P2RY6, WNT4
GO_REGULATION_OF_CYSTEINE_TYPE_ENDOPEPTIDASE_ACTIVITY	0.00938747	0.168772	9	DLC1, GPER1, LEF1, PPARG, SOX7, TFAP2B, TNFSF15, TP63, WNT3A
GO_NEGATIVE_REGULATION_OF_HEMOPOIESIS	0.00961155	0.172037	7	ANXA1, GATA2, HOXB8, INHBA, MEIS1, MEIS2, RUNX1
GO_CARDIAC_MUSCLE_CELL_FATE_COMMITMENT	0.00967236	0.172037	2	TBX3, WNT3A
GO_CELLULAR_RESPONSE_TO_CAFFEINE	0.00967236	0.172037	2	CASQ2, SLC8A1
GO_NOTOCHORD_MORPHOGENESIS	0.00967236	0.172037	2	EFNA1, NOG
GO_POSITIVE_REGULATION_OF_KERATINOCYTE_PROLIFERATION	0.00967236	0.172037	2	TGM1, TP63
GO_PROSTATIC_BUD_FORMATION	0.00967236	0.172037	2	NOG, TP63
GO_ACTOMYOSIN_STRUCTURE_ORGANIZATION	0.00987378	0.174816	8	ACTC1, ANKRD1, CASQ2, DLC1, LMOD2, MYLK3, TACSTD2, WNT4
GO_HORMONE_MEDIATED_SIGNALING_PATHWAY	0.00989715	0.174816	9	GPER1, ISL1, LEF1, NR2F2, PPARG, PRLR, RUNX1, TCF21, TP63
GO_MORPHOGENESIS_OF_AN_EPITHELIAL_SHEET	0.00991603	0.174816	4	FLRT3, HOXB2, HOXB4, MSX2
GO_POSITIVE_REGULATION_OF_CHEMOKINE_PRODUCTION	0.00991603	0.174816	4	CSF1R, LPL, POSTN, TWIST1
GO_POSITIVE_REGULATION_OF_PROTEIN_TYROSINE_KINASE_ACTIVITY	0.00991603	0.174816	4	AFAP1L2, CSF1R, EFNA1, WNT3A

## Sheet: Table S4
Supplemental Table S4. Gene ontology (GO) categories identified as associated (p-value<0.01) with genes expressed at significantly lower expression levels in differentiated vs. undifferentiated hESCs. Gene ontology categories are listed along with their respective p-values of enrichment, false discovery rate (FDR)-adjusted p-values of enrichment, and specific genes relevant to each gene ontology …
Gene Ontology Category	p-value	FDR-adjusted p-value	Number of Genes with Significantly Lower Expression in Differentiated vs. Undifferentiated hESCs within GO Category	Genes with Significantly Lower Expression in Differentiated vs. Undifferentiated hESCs within GO Category
GO_BEHAVIOR	4.11988e-09	4.11823e-05	33	ADCY5, ADCY8, ADGRB3, APLN, ARC, BDNF, C1QL1, CACNA1B, CALB1, CPT1A, DMBX1, GABRA5, GAL, GDF15, GPR176, GRIN1, GRPR, JPH4, KCND2, LGI4, MRAP2, NLGN1, NMU, NPW, NPY1R, NRXN2, PAX5, PPP1R1B, PRKCG, RGS14, SLC17A7, SLC24A2, SLC8A2
GO_SYNAPTIC_SIGNALING	3.16475e-08	0.000158174	35	ADCY8, AMPH, ARC, BDNF, CACNA1A, CACNA1B, CACNB4, CACNG7, CALB1, DGKB, GABRA5, GPR176, GRIN1, GRM4, HRH3, JPH4, KCND2, KCNN1, KIF5A, MYCBPAP, NLGN1, NMU, NRG3, NRXN2, PPFIA4, PRKCG, RGS14, SHISA8, SLC17A7, SLC24A2, SLC8A2, SNCB, SYN3, SYT12, UNC13A
GO_NEURON_REMODELING	1.73996e-06	0.00579756	5	ADGRB3, C1QL1, C3, EPHA8, NTN4
GO_CELL_CELL_SIGNALING	3.5332e-06	0.00781342	54	ADCY5, ADCY8, AMPH, APLN, ARC, BDNF, BST2, C3, CACNA1A, CACNA1B, CACNB4, CACNG7, CALB1, CHST4, CPT1A, CXCL5, DGKB, FGF4, FGF8, GABRA5, GAL, GCK, GDF15, GPR176, GRIN1, GRM4, HECW1, HRH3, ITGAM, JPH4, KCND2, KCNN1, KIF5A, MYCBPAP, NLGN1, NMU, NODAL, NRG3, NRXN2, PPFIA4, PRKCG, PSMB8, RGS14, RSPO4, SHISA8, SLC17A7, SLC24A2, SLC8A2, SNCB, SYN3, SYT12, THY1, TRHDE, UNC13A
GO_COGNITION	3.90827e-06	0.00781342	18	ADCY8, ADGRB3, ARC, BDNF, C1QL1, CALB1, GABRA5, GRIN1, GRPR, HRH3, JPH4, NRXN2, PPP1R1B, PRKCG, RGS14, SLC17A7, SLC24A2, SLC8A2
GO_CELL_BODY_MEMBRANE	7.06213e-06	0.0109519	6	ADCY8, ATP1A3, GABRA5, KCND2, THY1, UNC5A
GO_REGULATION_OF_TRANS_SYNAPTIC_SIGNALING	7.66943e-06	0.0109519	22	ADCY8, ARC, BDNF, CACNA1A, CACNA1B, CACNG7, CALB1, DGKB, GRIN1, GRM4, JPH4, NLGN1, NMU, NRG3, PRKCG, RGS14, SHISA8, SLC24A2, SLC8A2, SYN3, SYT12, UNC13A
GO_FEEDING_BEHAVIOR	1.10709e-05	0.0138331	10	APLN, CPT1A, DMBX1, GAL, GDF15, GRIN1, MRAP2, NMU, NPW, NPY1R
GO_SYNAPSE	1.41608e-05	0.0152016	41	ADCY8, ADGRB3, AMPH, ARC, ATCAY, ATP1A3, BDNF, C1QL1, CABP1, CACNA1B, CACNG7, CALB1, CAMKV, CPEB1, DGKB, GABRA5, GRIA4, GRIN1, GRM4, HRH3, KCND2, KIF5A, NLGN1, NMU, NRG3, NRXN2, PPFIA4, PPP1R1B, PRKCG, RASGRP2, RGS14, SEPT3, SEPT4, SHISA8, SLC17A7, SLC8A2, SLITRK3, SNCB, SYN3, SYT12, UNC13A
GO_NEURON_MATURATION	1.52611e-05	0.0152016	7	ADGRB3, C1QL1, C3, EPHA8, LGI4, NTN4, RET
GO_SOMATODENDRITIC_COMPARTMENT	1.67285e-05	0.0152016	32	ADCY2, ADCY8, ARC, ARHGEF15, ATCAY, ATP1A3, BDNF, CACNA1A, CACNA1B, CACNG7, CALB1, CPEB1, GABRA5, GAL, GRIA4, GRIN1, HRH3, JPH4, KCND2, KCNN1, KIF17, KIF21B, KIF5A, NLGN1, PPP1R1B, PRKCG, RET, RGS14, SLC8A2, THY1, TUBB4A, UNC5A
GO_LONG_TERM_MEMORY	1.93004e-05	0.0158616	6	ADCY8, ARC, CALB1, GRIN1, RGS14, SLC17A7
GO_REGULATION_OF_CATION_TRANSMEMBRANE_TRANSPORT	2.06284e-05	0.0158616	18	ARC, ATP1B2, CACNB4, CACNG7, FXYD1, FXYD7, GAL, GEM, GRIA4, GRIN1, HECW1, JPH4, KCNH2, MMP9, NLGN1, SHISA8, THY1, TRDN
GO_REGULATION_OF_TRANSPORTER_ACTIVITY	2.40811e-05	0.0171939	16	ARC, ATP1B2, CACNB4, CACNG7, FXYD1, FXYD7, GAL, GEM, GRIA4, GRIN1, HECW1, JPH4, MMP9, NLGN1, SHISA8, TRDN
GO_REGULATION_OF_ION_TRANSMEMBRANE_TRANSPORT	2.7129e-05	0.0180787	22	ARC, ATP1B2, CACNA1A, CACNA1B, CACNB4, CACNG7, FXYD1, FXYD7, GAL, GEM, GRIA4, GRIN1, HECW1, JPH4, KCND2, KCNH2, KCNQ4, MMP9, NLGN1, SHISA8, THY1, TRDN
GO_MEMORY	3.17735e-05	0.0198505	10	ADCY8, ARC, BDNF, CALB1, GRIN1, PPP1R1B, RGS14, SLC17A7, SLC24A2, SLC8A2
GO_SYNAPSE_PART	3.74244e-05	0.0204364	34	ADCY8, ADGRB3, AMPH, ARC, BDNF, C1QL1, CABP1, CACNA1B, CACNG7, CALB1, CPEB1, GABRA5, GRIA4, GRIN1, GRM4, HRH3, KCND2, NLGN1, NMU, NRXN2, PPFIA4, PPP1R1B, PRKCG, RGS14, SEPT3, SEPT4, SHISA8, SLC17A7, SLC8A2, SLITRK3, SNCB, SYN3, SYT12, UNC13A
GO_LEARNING	3.79318e-05	0.0204364	11	ADGRB3, ARC, C1QL1, GABRA5, GRIN1, JPH4, NRXN2, PPP1R1B, RGS14, SLC24A2, SLC8A2
GO_PRESYNAPSE	4.211e-05	0.0204364	22	ADCY8, AMPH, BDNF, C1QL1, CACNA1B, CALB1, GABRA5, GRIN1, GRM4, HRH3, NLGN1, NMU, NRXN2, PPFIA4, PRKCG, SEPT3, SEPT4, SLC17A7, SNCB, SYN3, SYT12, UNC13A
GO_POSITIVE_REGULATION_OF_SYNAPTIC_TRANSMISSION	4.25722e-05	0.0204364	12	ADCY8, ARC, CACNG7, CALB1, GRIN1, NLGN1, NMU, RGS14, SLC24A2, SLC8A2, SYT12, UNC13A
GO_REGULATION_OF_TRANSMEMBRANE_TRANSPORT	4.29337e-05	0.0204364	24	ARC, ATP1B2, C3, CACNA1A, CACNA1B, CACNB4, CACNG7, FGF19, FXYD1, FXYD7, GAL, GEM, GRIA4, GRIN1, HECW1, JPH4, KCND2, KCNH2, KCNQ4, MMP9, NLGN1, SHISA8, THY1, TRDN
GO_CARDIAC_CONDUCTION	4.89719e-05	0.022251	11	ATP1A3, ATP1B2, ATP2A3, CACNB4, CACNG7, FXYD1, FXYD7, KCND2, KCNH2, SLC8A2, TRDN
GO_CATION_TRANSPORT	5.57047e-05	0.0235204	39	ARC, ATP1A3, ATP1B2, ATP2A3, CACNA1A, CACNA1B, CACNB4, CACNG7, FXYD1, FXYD7, GAL, GCK, GEM, GRIA4, GRIN1, HECW1, HRH3, ICAM1, JPH4, KCND2, KCNH2, KCNN1, KCNQ4, LCK, MAOB, MMP9, NLGN1, PKD1L2, SCNN1B, SHISA8, SLC17A7, SLC24A2, SLC38A4, SLC5A2, SLC6A15, SLC8A2, SYT12, THY1, TRDN
GO_REGULATION_OF_CATION_CHANNEL_ACTIVITY	5.64715e-05	0.0235204	12	ARC, CACNB4, CACNG7, GAL, GEM, GRIA4, GRIN1, JPH4, MMP9, NLGN1, SHISA8, TRDN
GO_REGULATION_OF_ION_TRANSPORT	6.13894e-05	0.0245459	27	ARC, ATP1B2, CACNA1A, CACNA1B, CACNB4, CACNG7, FXYD1, FXYD7, GAL, GCK, GEM, GRIA4, GRIN1, HECW1, HRH3, ICAM1, JPH4, KCND2, KCNH2, KCNQ4, MAOB, MMP9, NLGN1, SHISA8, SYT12, THY1, TRDN
GO_REGULATION_OF_BLOOD_CIRCULATION	7.16671e-05	0.0275532	16	APLN, ATP1A3, ATP1B2, ATP2A3, CACNA1B, CACNB4, CACNG7, FXYD1, FXYD7, ICAM1, KCND2, KCNH2, NMU, SLC8A2, TNNI3, TRDN
GO_CATION_TRANSMEMBRANE_TRANSPORT	7.57324e-05	0.0280378	31	ARC, ATP1A3, ATP1B2, ATP2A3, CACNA1A, CACNA1B, CACNB4, CACNG7, FXYD1, FXYD7, GAL, GEM, GRIA4, GRIN1, HECW1, JPH4, KCND2, KCNH2, KCNN1, KCNQ4, LCK, MMP9, NLGN1, PKD1L2, SCNN1B, SHISA8, SLC17A7, SLC24A2, SLC8A2, THY1, TRDN
GO_TRANSPORTER_COMPLEX	8.23816e-05	0.0281215	17	ATP1A3, ATP1B2, CACNA1A, CACNA1B, CACNB4, CACNG7, FXYD1, GABRA5, GRIA4, GRIN1, KCND2, KCNH2, KCNN1, KCNQ4, NLGN1, SCNN1B, SHISA8
GO_REGULATION_OF_SYNAPTIC_PLASTICITY	8.24262e-05	0.0281215	12	ADCY8, ARC, CALB1, GRIN1, JPH4, NLGN1, RGS14, SHISA8, SLC24A2, SLC8A2, SYT12, UNC13A
GO_REGULATION_OF_GLUTAMATE_RECEPTOR_SIGNALING_PATHWAY	8.60403e-05	0.0281215	7	ARC, CACNG7, GRIA4, GRIN1, NLGN1, SHISA8, UNC13A
GO_CELLULAR_RESPONSE_TO_CALCIUM_ION	8.73504e-05	0.0281215	8	ADCY8, CHP2, CPNE7, DPEP1, NLGN1, RASAL1, RASGRP2, SYT12
GO_METAL_ION_TRANSMEMBRANE_TRANSPORTER_ACTIVITY	9.13164e-05	0.0281215	20	ATP1A3, ATP1B2, ATP2A3, CACNA1A, CACNA1B, CACNB4, CACNG7, GRIN1, JPH4, KCND2, KCNH2, KCNN1, KCNQ4, PKD1L2, SCNN1B, SLC17A7, SLC24A2, SLC5A2, SLC6A15, SLC8A2
GO_SYNAPSE_ORGANIZATION	9.34869e-05	0.0281215	19	ADGRB3, ARC, ARHGEF15, BDNF, C1QL1, C3, CACNB4, CAMKV, DGKB, GRIN1, ITGAM, LINGO2, NLGN1, NRXN2, SEMA4A, SLITRK3, SNCB, THBS2, UNC13A
GO_NEURON_PART	9.56513e-05	0.0281215	51	ADCY2, ADCY8, AMPH, ARC, ARHGEF15, ATCAY, ATP1A3, BDNF, C1QL1, CABP1, CACNA1A, CACNA1B, CACNG7, CALB1, CPEB1, EPHA8, GABRA5, GAL, GRIA4, GRIN1, GRM4, HRH3, JPH4, KCND2, KCNN1, KIF17, KIF21B, KIF5A, MGARP, NLGN1, NMU, NRXN2, PPFIA4, PPP1R1B, PRKCG, RASGRP2, RET, RGS14, SEPT3, SEPT4, SHISA8, SLC17A7, SLC8A2, SLITRK3, SNCB, SYN3, SYT12, THY1, TUBB4A, UNC13A, UNC5A
GO_DENDRITIC_TREE	0.000102143	0.029172	24	ADCY2, ADCY8, ARC, ARHGEF15, ATCAY, BDNF, CACNA1B, CALB1, CPEB1, GRIA4, GRIN1, HRH3, JPH4, KCND2, KIF17, KIF21B, KIF5A, NLGN1, PPP1R1B, PRKCG, RET, RGS14, SLC8A2, THY1
GO_DEVELOPMENTAL_MATURATION	0.000109556	0.0304202	15	ADGRB3, ARHGEF15, C1QL1, C3, EPHA8, FAT4, GAL, GRIN1, LGI4, NTN4, RET, SEPT4, SLC17A7, SOX8, UNC13A
GO_LONG_TERM_SYNAPTIC_POTENTIATION	0.000132889	0.03519	8	ADCY8, ARC, CALB1, NLGN1, RGS14, SLC24A2, SLC8A2, SYT12
GO_CATION_CHANNEL_COMPLEX	0.000133776	0.03519	13	CACNA1A, CACNA1B, CACNB4, CACNG7, GRIA4, GRIN1, KCND2, KCNH2, KCNN1, KCNQ4, NLGN1, SCNN1B, SHISA8
GO_GROWTH_FACTOR_ACTIVITY	0.000147187	0.0377253	11	BDNF, FGF19, FGF4, FGF8, GDF15, GDF3, IL34, IL6R, LEFTY1, NODAL, NRG3
GO_CALCIUM_ION_TRANSMEMBRANE_TRANSPORTER_ACTIVITY	0.000157588	0.0393813	10	ATP2A3, CACNA1A, CACNA1B, CACNB4, CACNG7, GRIN1, JPH4, PKD1L2, SLC24A2, SLC8A2
GO_METAL_ION_TRANSPORT	0.000166616	0.0406217	31	ATP1A3, ATP1B2, ATP2A3, CACNA1A, CACNA1B, CACNB4, CACNG7, FXYD1, FXYD7, GAL, GCK, GEM, GRIN1, HECW1, ICAM1, JPH4, KCND2, KCNH2, KCNN1, KCNQ4, LCK, PKD1L2, SCNN1B, SLC17A7, SLC24A2, SLC38A4, SLC5A2, SLC6A15, SLC8A2, THY1, TRDN
GO_HEART_PROCESS	0.000194834	0.0461406	15	APLN, ATP1A3, ATP1B2, ATP2A3, CACNA1B, CACNB4, CACNG7, FXYD1, FXYD7, KCND2, KCNH2, NMU, SLC8A2, TNNI3, TRDN
GO_REGULATION_OF_SYNAPSE_STRUCTURE_OR_ACTIVITY	0.000198484	0.0461406	13	ADGRB3, ARC, ARHGEF15, BDNF, CAMKV, DGKB, GRIN1, LINGO2, NLGN1, SEMA4A, SLC17A7, SLITRK3, THBS2
GO_POSITIVE_REGULATION_OF_SYNAPSE_ASSEMBLY	0.00020699	0.0470245	7	ADGRB3, BDNF, LINGO2, NLGN1, SEMA4A, SLITRK3, THBS2
GO_NEUROTRANSMITTER_TRANSPORT	0.000247992	0.0550873	14	APLN, CACNA1B, GRM4, HRH3, MAOB, NLGN1, NRXN2, PPFIA4, PRKCG, SLC17A7, SLC6A15, SYN3, SYT12, UNC13A
GO_REGULATION_OF_CARDIAC_CONDUCTION	0.00026916	0.0584896	7	ATP1A3, ATP1B2, ATP2A3, FXYD1, FXYD7, SLC8A2, TRDN
GO_GLUTAMATE_RECEPTOR_SIGNALING_PATHWAY	0.000283063	0.0602021	8	ARC, CACNG7, GRIA4, GRIN1, GRM4, NLGN1, SHISA8, UNC13A
GO_ENDODERM_DEVELOPMENT	0.000292931	0.0610028	7	ARC, FGF8, GDF3, MMP9NOG, NODAL, ONECUT1
GO_ION_TRANSMEMBRANE_TRANSPORT	0.000360343	0.0735099	36	ADAMTS8, ARC, ATP1A3, ATP1B2, ATP2A3, CACNA1A, CACNA1B, CACNB4, CACNG7, CPT1A, FXYD1, FXYD7, GABRA5, GAL, GEM, GRIA4, GRIN1, HECW1, JPH4, KCND2, KCNH2, KCNN1, KCNQ4, LCK, MMP9, NLGN1, PKD1L2, SCNN1B, SHISA8, SLC17A7, SLC24A2, SLC38A4, SLC6A15, SLC8A2, THY1, TRDN
GO_SIGNALING_RECEPTOR_BINDING	0.000388599	0.0776886	47	ACTN3, ADAMTS8, ALKAL2, APLN, BDNF, BTN3A1, BTN3A2, BTNL9, C1QL1, C3, CD177, CXCL5, DLL3, DOCK2, FGF19, FGF4, FGF8, FOXH1, GABRA5, GAL, GDF15, GDF3, GRIN1, HCK, HLA-F, ICAM1, ICAM5, IL34, IL6R, KDR, LCK, LEFTY1, MEGF10, MRAP2, NLGN1, NMU, NODAL, NPW, NRG3, NRXN2, NXPH4, PIPOX, PPP1R1B, RSPO4, SEMA4A, THY1, TRDN
GO_AMYLOID_BETA_BINDING	0.000405431	0.0794645	7	ATP1A3, CACNA1A, CACNA1B, GRIA4, GRIN1, ITGAM, NLGN1
GO_SODIUM_ION_TRANSPORT	0.000422536	0.0812244	12	ATP1A3, ATP1B2, FXYD1, FXYD7, HECW1, SCNN1B, SLC17A7, SLC24A2, SLC38A4, SLC5A2, SLC6A15, SLC8A2
GO_CYCLASE_ACTIVITY	0.000505883	0.0919419	4	ADCY2, ADCY5, ADCY8, GUCY2C
GO_CYCLIC_NUCLEOTIDE_BIOSYNTHETIC_PROCESS	0.000505883	0.0919419	4	ADCY2, ADCY5, ADCY8, GUCY2C
GO_PHOSPHORUS_OXYGEN_LYASE_ACTIVITY	0.000505883	0.0919419	4	ADCY2, ADCY5, ADCY8, GUCY2C
GO_ANATOMICAL_STRUCTURE_MATURATION	0.000539304	0.0957536	10	ADGRB3, C1QL1, C3, EPHA8, FAT4, GAL, GRIN1, LGI4, NTN4, RET
GO_ADENYLATE_CYCLASE_ACTIVITY	0.000565172	0.0957536	3	ADCY2, ADCY5, ADCY8
GO_CAMP_BIOSYNTHETIC_PROCESS	0.000565172	0.0957536	3	ADCY2, ADCY5, ADCY8
GO_HIGH_VOLTAGE_GATED_CALCIUM_CHANNEL_ACTIVITY	0.000565172	0.0957536	3	CACNA1A, CACNA1B, CACNB4
GO_MEMBRANE_REGION	0.000601562	0.10022	15	ADCY2, ADCY8, ARC, BST2, CD177, FXYD1, HCK, ICAM1, ITGAM, KCND2, KDR, LCK, RET, THY1, UNC5A
GO_NEURON_PROJECTION	0.00061279	0.100321	39	ADCY2, ADCY8, ARC, ARHGEF15, ATCAY, ATP1A3, BDNF, C1QL1, CACNA1B, CACNG7, CALB1, CPEB1, EPHA8, GABRA5, GRIA4, GRIN1, HRH3, JPH4, KCND2, KCNN1, KIF17, KIF21B, KIF5A, MGARP, NLGN1, NMU, PPP1R1B, PRKCG, RASGRP2, RET, RGS14, SEPT3, SHISA8, SLC17A7, SLC8A2, THY1, TUBB4A, UNC13A, UNC5A
GO_REGULATION_OF_SYNAPSE_ASSEMBLY	0.000622241	0.100321	8	ADGRB3, BDNF, GRIN1, LINGO2, NLGN1, SEMA4A, SLITRK3, THBS2
GO_LOCOMOTORY_BEHAVIOR	0.000643833	0.102155	11	ADCY5, ADCY8, C1QL1, CACNA1B, CALB1, DMBX1, GRIN1, KCND2, LGI4, NPY1R, PPP1R1B
GO_INORGANIC_ION_TRANSMEMBRANE_TRANSPORT	0.000672889	0.105097	28	ADAMTS8, ATP1A3, ATP1B2, ATP2A3, CACNA1A, CACNA1B, CACNB4, CACNG7, FXYD1, FXYD7, GABRA5, GAL, GEM, GRIN1, HECW1, JPH4, KCND2, KCNH2, KCNN1, KCNQ4, LCK, PKD1L2, SCNN1B, SLC17A7, SLC24A2, SLC8A2, THY1, TRDN
GO_ION_TRANSPORT	0.000693191	0.105962	47	ADAMTS8, ARC, ATP1A3, ATP1B2, ATP2A3, CACNA1A, CACNA1B, CACNB4, CACNG7, CPT1A, FXYD1, FXYD7, GABRA5, GAL, GCK, GEM, GLS2, GRIA4, GRIN1, HECW1, HRH3, ICAM1, JPH4, KCND2, KCNH2, KCNN1, KCNQ4, LCK, MAOB, MMP9, NLGN1, PKD1L2, PPFIA4, SCNN1B, SHISA8, SLC16A14, SLC17A7, SLC24A2, SLC38A4, SLC52A3, SLC5A2, SLC6A15, SLC8A2, SLCO5A1, SYT12, THY1, TRDN
GO_REGULATION_OF_CELL_MORPHOGENESIS	0.000703934	0.105962	19	ADGRB3, ARC, BDNF, CACNG7, CDC42EP5, GRIN1, HCK, HECW1, ICAM1, ISLR2, KDR, NEUROG3, NLGN1, RASAL1, RET, RHOH, SEMA4A, THY1, UNC13A
GO_TRANSMEMBRANE_TRANSPORT	0.000714307	0.105962	45	ABCG4, ADAMTS8, AQP4, ARC, ATP1A3, ATP1B2, ATP2A3, C3, CACNA1A, CACNA1B, CACNB4, CACNG7, CPT1A, FGF19, FXYD1, FXYD7, GABRA5, GAL, GEM, GRIA4, GRIN1, HECW1, JPH4, KCND2, KCNH2, KCNN1, KCNQ4, LCK, MMP9, NLGN1, PKD1L2, PSMB8, SCNN1B, SHISA8, SLC16A14, SLC17A7, SLC17A9, SLC24A2, SLC38A4, SLC5A2, SLC6A15, SLC8A2, SLCO5A1, THY1, TRDN
GO_SODIUM_ION_TRANSMEMBRANE_TRANSPORT	0.000720831	0.105962	9	ATP1A3, ATP1B2, FXYD1, FXYD7, HECW1, SCNN1B, SLC17A7, SLC24A2, SLC8A2
GO_REGULATION_OF_SIGNALING_RECEPTOR_ACTIVITY	0.000756074	0.109532	22	APLN, ARC, BDNF, CACNG7, CXCL5, FGF19, FGF4, FGF8, GAL, GDF15, GDF3, GRIA4, GRIN1, IL34, IL6R, LEFTY1, MRAP2, NLGN1, NODAL, NRG3, SHISA8, ZFYVE28
GO_RESPONSE_TO_FORSKOLIN	0.000767162	0.109551	3	ADCY2, ADCY5, ADCY8
GO_SIGNAL_RELEASE_FROM_SYNAPSE	0.000784297	0.11042	10	CACNA1B, GRM4, HRH3, NLGN1, NRXN2, PPFIA4, PRKCG, SYN3, SYT12, UNC13A
GO_REGULATION_OF_AMPA_RECEPTOR_ACTIVITY	0.000839744	0.116584	4	ARC, CACNG7, NLGN1, SHISA8
GO_MULTICELLULAR_ORGANISMAL_SIGNALING	0.000895266	0.121502	11	ATP1A3, ATP1B2, ATP2A3, CACNB4, CACNG7, FXYD1, FXYD7, KCND2, KCNH2, SLC8A2, TRDN
GO_ADENYLATE_CYCLASE_INHIBITING_G_PROTEIN_COUPLED_RECEPTOR_SIGNALING_PATHWAY	0.000899472	0.121502	7	ADCY2, ADCY5, ADCY8, GPR176, GRM4, HRH3, NPY1R
GO_CELL_MATURATION	0.000937461	0.123645	10	ADGRB3, C1QL1, C3, EPHA8, GAL, LGI4, NTN4, RET, SEPT4, SOX8
GO_REGULATION_OF_TRANSPORT	0.000940078	0.123645	50	ADCY5, ADCY8, APLN, ARC, ATP1B2, BST2, C3, CABP1, CACNA1A, CACNA1B, CACNB4, CACNG7, CAMK1D, CD177, CHP2, CPT1A, DOCK2, FGF19, FXYD1, FXYD7, GAL, GCK, GEM, GRIA4, GRIN1, HCK, HECW1, HLA-F, HRH3, ICAM1, ITGAM, JPH4, KCND2, KCNH2, KCNQ4, LRAT, MAOB, MAPK11, MMP9, NLGN1, NLRP12, NMU, PRKCG, SEPT4, SHISA8, SLC17A7, SYT12, THY1, TRDN, UNC13A
GO_SODIUM_POTASSIUM_EXCHANGING_ATPASE_COMPLEX	0.0010098	0.12919	3	ATP1A3, ATP1B2, FXYD1
GO_PASSIVE_TRANSMEMBRANE_TRANSPORTER_ACTIVITY	0.00101869	0.12919	18	AQP4, CACNA1A, CACNA1B, CACNB4, CACNG7, FXYD1, GABRA5, GRIA4, GRIN1, JPH4, KCND2, KCNH2, KCNN1, KCNQ4, PKD1L2, SCNN1B, SLC17A7, SLC24A2
GO_INTRINSIC_COMPONENT_OF_PLASMA_MEMBRANE	0.00102101	0.12919	47	ADCY2, ADCY5, ADCY8, ADGRB3, ATP1A3, ATP1B2, BST2, CACNG7, CD1D, EPHA8, FXYD1, GABRA5, GPR176, GRIA4, GRIN1, GRM4, GRPR, HRH3, ICAM1, ICAM5, IL6R, ITGAM, KCND2, KCNH2, KCNN1, KCNQ4, KDR, NLGN1, NPY1R, NRG3, PROCR, RET, SCNN1B, SEMA4A, SHISA8, SLC16A14, SLC24A2, SLC38A4, SLC52A3, SLC6A15, SLC8A2, SLCO5A1, SLITRK3, THY1, TMEM130, TRHDE, UNC5A
GO_INNERVATION	0.0011337	0.141656	4	GABRA5, PRKCG, RET, UNC13A
GO_SIGNAL_RELEASE	0.00118066	0.145702	18	ADCY5, ADCY8, APLN, CACNA1A, CACNA1B, CPT1A, GAL, GCK, GRM4, HRH3, NLGN1, NMU, NRXN2, PPFIA4, PRKCG, SYN3, SYT12, UNC13A
GO_CALCIUM_ION_TRANSMEMBRANE_TRANSPORT	0.00126298	0.15396	14	ATP2A3, CACNA1A, CACNA1B, CACNB4, CACNG7, GEM, GRIN1, JPH4, LCK, PKD1L2, SLC24A2, SLC8A2, THY1, TRDN
GO_RESPONSE_TO_PLATELET_AGGREGATION_INHIBITOR	0.00129596	0.156077	3	ADCY2, ADCY5, ADCY8
GO_REGULATION_OF_NEUROTRANSMITTER_RECEPTOR_ACTIVITY	0.00133593	0.158976	6	ARC, CACNG7, GRIA4, GRIN1, NLGN1, SHISA8
GO_POSITIVE_REGULATION_OF_SIGNALING	0.00138667	0.163072	49	ADCY8, ALKAL2, APLN, ARC, BDNF, BST2, C3, CACNG7, CALB1, CHP2, EPHA8, FGF19, FGF4, FGF8, GAL, GCK, GDF15, GDF3, GRIN1, GRM4, ICAM1, IL6R, KDR, LCK, LEFTY1, LMO3, MAPK11, MMP9, MRAP2, NLGN1, NLRC5, NLRP12, NMU, NODAL, PIK3AP1, PIK3R5, PIM2, PSMB8, RET, RGS14, RSPO4, SEPT4, SH2D2A, SH2D3C, SLC24A2, SLC8A2, SYT12, TRDN, UNC13A
GO_RESPONSE_TO_TYPE_I_INTERFERON	0.0014041	0.163202	7	BST2, C19orf66, HLA-F, IFITM1, ISG15, NLRC5, PSMB8
GO_CATION_CHANNEL_ACTIVITY	0.00142233	0.163421	14	CACNA1A, CACNA1B, CACNB4, CACNG7, GRIA4, GRIN1, JPH4, KCND2, KCNH2, KCNN1, KCNQ4, PKD1L2, SCNN1B, SLC24A2
GO_PLASMA_MEMBRANE_REGION	0.0014755	0.165335	35	ADCY8, AQP4, ARC, ATP1B2, BST2, CABP1, CACNG7, CD177, CD1D, CPEB1, DPEP1, FXYD1, GABRA5, GRIA4, GRIN1, GRM4, HCK, IL6R, ITGAM, KCND2, KCNQ4, KIF17, NLGN1, PRKCG, RASGRP2, RGS14, SCNN1B, SHISA8, SLC52A3, SLC8A2, SLITRK3, SORBS2, THY1, UNC13A, UNC5A
GO_ION_TRANSMEMBRANE_TRANSPORTER_ACTIVITY	0.00148153	0.165335	28	ADAMTS8, ATP1A3, ATP1B2, ATP2A3, CACNA1A, CACNA1B, CACNB4, CACNG7, FXYD1, GABRA5, GRIA4, GRIN1, JPH4, KCND2, KCNH2, KCNN1, KCNQ4, PKD1L2, SCNN1B, SLC16A14, SLC17A7, SLC24A2, SLC38A4, SLC52A3, SLC5A2, SLC6A15, SLC8A2, SLCO5A1
GO_CIRCULATORY_SYSTEM_PROCESS	0.00148861	0.165335	20	ADAMTS16, APLN, ATP1A3, ATP1B2, ATP2A3, CACNA1B, CACNB4, CACNG7, FXYD1, FXYD7, HSD11B2, ICAM1, KCND2, KCNH2, KLK1, NMU, NPY1R, SLC8A2, TNNI3, TRDN
GO_REGULATION_OF_SHORT_TERM_NEURONAL_SYNAPTIC_PLASTICITY	0.00162833	0.173975	3	SHISA8, SLC8A2, UNC13A
GO_SODIUM_ION_EXPORT_ACROSS_PLASMA_MEMBRANE	0.00162833	0.173975	3	ATP1A3, ATP1B2, FXYD1
GO_SYNAPTIC_CLEFT	0.00162833	0.173975	3	ADGRB3, C1QL1, GRIN1
GO_MOLECULAR_FUNCTION_REGULATOR	0.00163602	0.173975	48	ADGRB3, ALKAL2, APLN, ARHGEF15, ARHGEF28, ATP1B2, BDNF, BST2, C3, CABP1, CACNG7, CCNA1, CXCL5, DOCK2, DPEP1, ELFN2, FGF19, FGF4, FGF8, FXYD1, FXYD7, GAL, GDF15, GDF3, GEM, IL34, IL6R, LEFTY1, MRAP2, NLRP12, NODAL, NRG3, NRXN2, PIK3R5, PPP1R16B, PPP1R1B, PPP2R2B, RAB3IL1, RASAL1, RASGRP2, RGS11, RGS14, RHOH, SEMA4A, SH2D3C, SNCB, THY1, TNNI3
GO_TRANSMEMBRANE_RECEPTOR_PROTEIN_TYROSINE_KINASE_SIGNALING_PATHWAY	0.00168042	0.176816	24	APLN, ARHGEF28, BDNF, EPHA8, FAT4, FGF19, FGF4, FGF8, FGFRL1, GDF15, GRIN1, HCK, JAK3, KDR, LCK, MAPK11, MMP9, NRG3, PRDM14, RET, RGS14, SH2D2A, TRIM72, ZFYVE28
GO_NEUROPEPTIDE_RECEPTOR_BINDING	0.00169951	0.176962	4	APLN, GAL, MRAP2, NMU
GO_NEURON_SPINE	0.00177397	0.18281	9	ARC, CALB1, GRIA4, GRIN1, KCND2, NLGN1, PPP1R1B, RGS14, SLC8A2
GO_REGULATION_OF_NEURONAL_SYNAPTIC_PLASTICITY	0.00185295	0.189001	5	ARC, GRIN1, SHISA8, SLC8A2, UNC13A
GO_POSTSYNAPTIC_SPECIALIZATION_MEMBRANE	0.00188306	0.190132	7	ARC, CACNG7, GABRA5, GRIN1, KCND2, NLGN1, SLITRK3
GO_CATION_TRANSPORTING_ATPASE_COMPLEX	0.00200944	0.200864	3	ATP1A3, ATP1B2, FXYD1
GO_RESPONSE_TO_MORPHINE	0.00217027	0.211961	4	ADCY8, GRIN1, PPP1R1B, PRKCG
GO_INTRINSIC_COMPONENT_OF_POSTSYNAPTIC_SPECIALIZATION_MEMBRANE	0.00218407	0.211961	6	CACNG7, GABRA5, GRIN1, KCND2, NLGN1, SLITRK3
GO_NERVE_DEVELOPMENT	0.00218407	0.211961	6	BDNF, GABRA5, HES3, PRKCG, RET, UNC13A
GO_MONOVALENT_INORGANIC_CATION_TRANSPORT	0.00222424	0.213784	19	ATP1A3, ATP1B2, ATP2A3, FXYD1, FXYD7, GAL, GCK, HECW1, KCND2, KCNH2, KCNN1, KCNQ4, SCNN1B, SLC17A7, SLC24A2, SLC38A4, SLC5A2, SLC6A15, SLC8A2
GO_NEUROTRANSMITTER_RECEPTOR_COMPLEX	0.0023916	0.22768	5	CACNG7, GRIA4, GRIN1, NLGN1, SHISA8
GO_NEURON_CELL_CELL_ADHESION	0.00244163	0.230133	3	NLGN1, NRXN2, RET
GO_ENZYME_LINKED_RECEPTOR_PROTEIN_SIGNALING_PATHWAY	0.00246341	0.230133	31	APLN, ARHGEF28, BDNF, EPHA8, FAT4, FGF19, FGF4, FGF8, FGFRL1, FOXH1, GDF15, GDF3, GRIN1, GUCY2C, HCK, JAK3, KDR, LCK, LEFTY1, MAPK11, MMP9, NODAL, NRG3, NRROS, ONECUT1, PRDM14, RET, RGS14, SH2D2A, TRIM72, ZFYVE28
GO_CALCIUM_ION_BINDING	0.00254198	0.235274	23	ACTN3, C1R, CABP1, CACNA1B, CALB1, CALN1, CHP2, DGKB, DLL3, F12, FAT4, GRIN1, MAN1C1, MASP1, PKD1L2, RASGRP2, RET, SNCB, SYT12, THBS2, TLL2, TUBB4A, UNC13A
GO_GATED_CHANNEL_ACTIVITY	0.00262916	0.240931	14	CACNA1A, CACNA1B, CACNB4, CACNG7, GABRA5, GRIA4, GRIN1, JPH4, KCND2, KCNH2, KCNN1, KCNQ4, SCNN1B, SLC17A7
GO_PROTEIN_LOCALIZATION_TO_SYNAPSE	0.0026513	0.240931	6	CACNG7, GRIN1, KIF17, KIF5A, NLGN1, NRXN2
GO_EXPORT_ACROSS_PLASMA_MEMBRANE	0.00272396	0.242898	4	ATP1A3, ATP1B2, FXYD1, KCNH2
GO_NEURON_TO_NEURON_SYNAPSE	0.00284514	0.242898	14	ADCY8, ARC, CABP1, CACNG7, CALB1, CPEB1, GRIN1, KCND2, NLGN1, PRKCG, RGS14, SHISA8, SLITRK3, SYN3
GO_ANTEROGRADE_DENDRITIC_TRANSPORT	0.00289164	0.242898	2	KIF17, KIF5A
GO_FORMATION_OF_ANATOMICAL_BOUNDARY	0.00289164	0.242898	2	GDF3, NODAL
GO_MESENDODERM_DEVELOPMENT	0.00289164	0.242898	2	FGF8, NODAL
GO_MOTOR_LEARNING	0.00289164	0.242898	2	ADGRB3, C1QL1
GO_O_PALMITOYLTRANSFERASE_ACTIVITY	0.00289164	0.242898	2	CPT1A, LRAT
GO_POSITIVE_REGULATION_OF_MHC_CLASS_I_BIOSYNTHETIC_PROCESS	0.00289164	0.242898	2	NLRC5, NLRP12
GO_POSITIVE_REGULATION_OF_NEUTROPHIL_ACTIVATION	0.00289164	0.242898	2	CD177, ITGAM
GO_REGULATION_OF_METAL_ION_TRANSPORT	0.00293968	0.244875	15	ATP1B2, CACNA1B, CACNB4, FXYD1, FXYD7, GAL, GCK, GEM, GRIN1, HECW1, ICAM1, JPH4, KCNH2, THY1, TRDN
GO_REGULATION_OF_KIDNEY_DEVELOPMENT	0.00303585	0.250796	5	FAT4, IL6R, MMP9, RET, SOX8
GO_VOLTAGE_GATED_CATION_CHANNEL_ACTIVITY	0.00322499	0.264238	8	CACNA1A, CACNA1B, CACNB4, CACNG7, GRIN1, KCND2, KCNH2, KCNQ4
GO_RENAL_WATER_HOMEOSTASIS	0.00336734	0.273658	4	ADCY2, ADCY5, ADCY8, AQP4
GO_GLUTAMATERGIC_SYNAPSE	0.00340622	0.274585	14	ADCY8, ARC, CACNG7, CALB1, CAMKV, DGKB, GRIN1, KCND2, NLGN1, NRG3, PPP1R1B, RGS14, SYN3, UNC13A
GO_ACTIVATION_OF_PROTEIN_KINASE_A_ACTIVITY	0.00346778	0.277142	3	ADCY2, ADCY5, ADCY8
GO_SYNAPTIC_MEMBRANE	0.00349339	0.277142	16	ADCY8, ARC, CABP1, CACNG7, CPEB1, GABRA5, GRIA4, GRIN1, GRM4, KCND2, NLGN1, PRKCG, RGS14, SHISA8, SLITRK3, UNC13A
GO_SYNAPSE_ASSEMBLY	0.00380616	0.299578	9	ADGRB3, BDNF, GRIN1, LINGO2, NLGN1, NRXN2, SEMA4A, SLITRK3, THBS2
GO_FIBROBLAST_GROWTH_FACTOR_RECEPTOR_SIGNALING_PATHWAY	0.00390959	0.305315	7	APLN, FAT4, FGF19, FGF4, FGF8, FGFRL1, PRDM14
GO_CAMERA_TYPE_EYE_PHOTORECEPTOR_CELL_DIFFERENTIATION	0.00406563	0.315039	3	RORB, SOX8, THY1
GO_LOCALIZATION_WITHIN_MEMBRANE	0.00415403	0.315159	8	ARC, CACNG7, DOCK2, KIF17, KIF5A, NLGN1, NRXN2, THY1
GO_CELL_BODY	0.00422585	0.315159	19	ADCY8, ARC, ATP1A3, CACNA1A, CACNA1B, CACNG7, CALB1, GABRA5, GAL, GRIA4, KCND2, KCNN1, KIF5A, PPP1R1B, RET, SLC8A2, THY1, TUBB4A, UNC5A
GO_POSTSYNAPTIC_MEMBRANE	0.00424389	0.315159	13	ADCY8, ARC, CABP1, CACNG7, CPEB1, GABRA5, GRIA4, GRIN1, KCND2, NLGN1, RGS14, SHISA8, SLITRK3
GO_CELLULAR_RESPONSE_TO_INORGANIC_SUBSTANCE	0.00427025	0.315159	10	ADCY8, CHP2, CPNE7, DPEP1, FBP1, MMP9, NLGN1, RASAL1, RASGRP2, SYT12
GO_CEREBELLAR_MOSSY_FIBER	0.00428787	0.315159	2	CACNG7, SLC17A7
GO_MHC_CLASS_I_BIOSYNTHETIC_PROCESS	0.00428787	0.315159	2	NLRC5, NLRP12
GO_REGULATION_OF_SKELETAL_MUSCLE_TISSUE_GROWTH	0.00428787	0.315159	2	ACTN3, TLL2
GO_SODIUM_ION_TRANSMEMBRANE_TRANSPORTER_ACTIVITY	0.00432707	0.315718	8	ATP1A3, ATP1B2, SCNN1B, SLC17A7, SLC24A2, SLC5A2, SLC6A15, SLC8A2
GO_NEURAL_RETINA_DEVELOPMENT	0.00437431	0.316852	5	CALB1, RORB, SLC17A7, SOX8, THY1
GO_CATION_TRANSMEMBRANE_TRANSPORTER_ACTIVITY	0.00449693	0.317821	21	ATP1A3, ATP1B2, ATP2A3, CACNA1A, CACNA1B, CACNB4, CACNG7, GRIA4, GRIN1, JPH4, KCND2, KCNH2, KCNN1, KCNQ4, PKD1L2, SCNN1B, SLC17A7, SLC24A2, SLC5A2, SLC6A15, SLC8A2
GO_RESPONSE_TO_CALCIUM_ION	0.00450559	0.317821	8	ADCY8, CHP2, CPNE7, DPEP1, NLGN1, RASAL1, RASGRP2, SYT12
GO_REGULATION_OF_DENDRITE_MORPHOGENESIS	0.004506	0.317821	6	ADGRB3, ARC, GRIN1, HECW1, NEUROG3, NLGN1
GO_PALMITOYLTRANSFERASE_ACTIVITY	0.00451487	0.317821	4	CPT1A, LRAT, ZDHHC19, ZDHHC22
GO_COMPLEMENT_BINDING	0.00472233	0.3301	3	CR2, ITGAM, MEGF10
GO_TRANSMEMBRANE_TRANSPORTER_ACTIVITY	0.00486901	0.33799	30	ABCG4, ADAMTS8, AQP4, ATP1A3, ATP1B2, ATP2A3, CACNA1A, CACNA1B, CACNB4, CACNG7, FXYD1, GABRA5, GRIA4, GRIN1, JPH4, KCND2, KCNH2, KCNN1, KCNQ4, PKD1L2, SCNN1B, SLC16A14, SLC17A7, SLC24A2, SLC38A4, SLC52A3, SLC5A2, SLC6A15, SLC8A2, SLCO5A1
GO_REGULATION_OF_NERVOUS_SYSTEM_DEVELOPMENT	0.00500841	0.343371	27	ADGRB3, ALKAL2, ARC, ARHGEF15, BDNF, CACNG7, CAMK1D, DLL3, GRIN1, HECW1, HES3, ISLR2, LGI4, LINGO2, NEUROG3, NLGN1, NRG3, RASAL1, RET, RGS14, S1PR5, SEMA4A, SLITRK3, SOX8, THBS2, THY1, UNC13A
GO_REGULATION_OF_SYSTEM_PROCESS	0.00501522	0.343371	20	ACTN3, APLN, ATP1A3, ATP1B2, ATP2A3, CACNA1B, CACNB4, CACNG7, FXYD1, FXYD7, GAL, GRIN1, ICAM1, KCND2, KCNH2, NLGN1, NMU, SLC8A2, TNNI3, TRDN
GO_POSTSYNAPSE	0.00519604	0.353331	20	ADCY8, ADGRB3, ARC, CABP1, CACNG7, CALB1, CPEB1, GABRA5, GRIA4, GRIN1, KCND2, NLGN1, PPP1R1B, PRKCG, RGS14, SHISA8, SLC17A7, SLC8A2, SLITRK3, SYN3
GO_SYNAPTIC_TRANSMISSION_GLUTAMATERGIC	0.0052968	0.357749	6	CACNG7, GRIN1, GRM4, NLGN1, SLC17A7, UNC13A
GO_PEPTIDE_BINDING	0.00556467	0.370604	12	ATP1A3, CABP1, CACNA1A, CACNA1B, CD1D, GRIA4, GRIN1, GRPR, HLA-F, ITGAM, NLGN1, TRHDE
GO_PLASMA_MEMBRANE_PROTEIN_COMPLEX	0.00558296	0.370604	19	ATP1A3, ATP1B2, CACNA1A, CACNA1B, CACNB4, CACNG7, FXYD1, GRIA4, GRIN1, HLA-F, IL6R, ITGAM, KCND2, KCNH2, KCNN1, KCNQ4, NLGN1, RET, SHISA8
GO_REGULATION_OF_NEUROTRANSMITTER_LEVELS	0.00559836	0.370604	13	CACNA1B, GRM4, HRH3, ICAM1, MAOB, NLGN1, NRXN2, PPFIA4, PRKCG, SLC17A7, SYN3, SYT12, UNC13A
GO_NEGATIVE_REGULATION_OF_ION_TRANSPORT	0.00569855	0.370757	8	GEM, HECW1, HRH3, ICAM1, KCNH2, MAOB, MMP9, TRDN
GO_AXIAL_MESODERM_DEVELOPMENT	0.00593448	0.370757	2	FOXH1, NODAL
GO_BETA_2_MICROGLOBULIN_BINDING	0.00593448	0.370757	2	CD1D, HLA-F
GO_GPI_ANCHOR_BINDING	0.00593448	0.370757	2	DPEP1, THY1
GO_JUNCTIONAL_MEMBRANE_COMPLEX	0.00593448	0.370757	2	JPH4, TRDN
GO_NEGATIVE_REGULATION_OF_CELLULAR_AMINE_METABOLIC_PROCESS	0.00593448	0.370757	2	ATCAY, ITGAM
GO_REGULATION_OF_CARDIAC_MUSCLE_CELL_MEMBRANE_POTENTIAL	0.00593448	0.370757	2	FXYD1, TRDN
GO_REGULATION_OF_SEROTONIN_SECRETION	0.00593448	0.370757	2	HRH3, MAOB
GO_T_CELL_RECEPTOR_BINDING	0.00593448	0.370757	2	DOCK2, LCK
GO_ATPASE_DEPENDENT_TRANSMEMBRANE_TRANSPORT_COMPLEX	0.00621843	0.386083	3	ATP1A3, ATP1B2, FXYD1
GO_RHYTHMIC_BEHAVIOR	0.00641795	0.393582	4	GPR176, KCND2, NLGN1, NMU
GO_VOLTAGE_GATED_CALCIUM_CHANNEL_COMPLEX	0.00641795	0.393582	4	CACNA1A, CACNA1B, CACNB4, CACNG7
GO_INTEGRIN_BINDING	0.00669564	0.408107	7	ACTN3, ADAMTS8, CD177, ICAM1, ICAM5, KDR, THY1
GO_GLUTAMATE_SECRETION	0.00696521	0.420105	4	GLS2, HRH3, PPFIA4, SLC17A7
GO_METANEPHRIC_NEPHRON_EPITHELIUM_DEVELOPMENT	0.00706058	0.420105	3	CALB1, FAT4, SOX8
GO_POSITIVE_REGULATION_OF_LEUKOCYTE_DEGRANULATION	0.00706058	0.420105	3	CD177, HLA-F, ITGAM
GO_REGULATION_OF_RESPIRATORY_GASEOUS_EXCHANGE	0.00706058	0.420105	3	APLN, GRIN1, NLGN1
GO_REGULATION_OF_DEVELOPMENTAL_GROWTH	0.00727872	0.427682	13	ACTN3, BDNF, CACNG7, FGF8, GAL, GDF15, ISLR2, MAPK11, NPY1R, RASAL1, SEMA4A, TLL2, UNC13A
GO_CELL_PART_MORPHOGENESIS	0.00730492	0.427682	21	ADGRB3, ARC, BDNF, CACNG7, EPHA8, FGF8, GRIN1, HECW1, ISLR2, KIF5A, NEUROG3, NLGN1, NTN4, RASAL1, RET, SEMA4A, SLITRK3, SPON2, THY1, UNC13A, UNC5A
GO_WATER_HOMEOSTASIS	0.0073163	0.427682	5	ADCY2, ADCY5, ADCY8, AQP4, SCNN1B
GO_PROTEIN_TRANSPORT_WITHIN_PLASMA_MEMBRANE	0.00754242	0.437868	4	ARC, CACNG7, KIF17, KIF5A
GO_PROTEIN_TYROSINE_KINASE_ACTIVITY	0.00757815	0.437868	7	EPHA8, FGFRL1, HCK, JAK3, KDR, LCK, RET
GO_CALMODULIN_BINDING	0.00780971	0.441768	9	ADCY8, CAMK1D, CAMKV, GEM, GRIN1, KCNN1, KCNQ4, SLC8A2, UNC13A
GO_DETERMINATION_OF_LEFT_RIGHT_ASYMMETRY_IN_LATERAL_MESODERM	0.00782243	0.441768	2	FOXH1, NODAL
GO_REGULATION_OF_NEUTROPHIL_DEGRANULATION	0.00782243	0.441768	2	CD177, ITGAM
GO_SKELETAL_MUSCLE_TISSUE_GROWTH	0.00782243	0.441768	2	ACTN3, TLL2
GO_CALYX_OF_HELD	0.00796708	0.442439	3	CALB1, PRKCG, UNC13A
GO_CELL_COMMUNICATION_BY_ELECTRICAL_COUPLING_INVOLVED_IN_CARDIAC_CONDUCTION	0.00796708	0.442439	3	ATP1A3, ATP1B2, TRDN
GO_REGULATION_OF_DENDRITE_EXTENSION	0.00796708	0.442439	3	CACNG7, RASAL1, UNC13A
GO_POSITIVE_REGULATION_OF_TRANSMEMBRANE_TRANSPORT	0.00805907	0.445074	9	ARC, ATP1B2, C3, FGF19, FXYD1, GAL, KCNH2, THY1, TRDN
GO_RESPONSE_TO_AMYLOID_BETA	0.00815026	0.447637	4	ATP1A3, CACNA1A, CACNA1B, ICAM1
GO_MESONEPHROS_DEVELOPMENT	0.00867112	0.473642	6	ADAMTS16, CALB1, FAT4, FGF8, RET, SOX8
GO_CALCIUM_CHANNEL_REGULATOR_ACTIVITY	0.00878935	0.477491	4	CACNG7, GEM, NRXN2, TNNI3
GO_EXCITATORY_SYNAPSE_ASSEMBLY	0.00893899	0.480399	3	NLGN1, NRXN2, SEMA4A
GO_NEGATIVE_REGULATION_OF_CYTOKINE_PRODUCTION_INVOLVED_IN_IMMUNE_RESPONSE	0.00893899	0.480399	3	BST2, HLA-F, JAK3
GO_POTASSIUM_ION_TRANSPORT	0.00906464	0.482221	10	ATP1A3, ATP1B2, FXYD1, GAL, GCK, KCND2, KCNH2, KCNN1, KCNQ4, SLC24A2
GO_NEURON_DEVELOPMENT	0.00907571	0.482221	30	ADGRB3, ALKAL2, ARC, ATCAY, BDNF, C1QL1, C3, CACNG7, CAMK1D, EPHA8, FAT4, FGF8, GABRA5, GRIN1, HECW1, ISLR2, KIF5A, LGI4, NEUROG3, NLGN1, NTN4, RASAL1, RET, RORB, SEMA4A, SLITRK3, SPON2, THY1, UNC13A, UNC5A
GO_VESICLE_MEDIATED_TRANSPORT_IN_SYNAPSE	0.00911763	0.482221	9	AMPH, ARC, KIF5A, NLGN1, PRKCG, SLC17A7, SNCB, SYT12, UNC13A
GO_DIVALENT_INORGANIC_CATION_TRANSPORT	0.00919225	0.483609	16	ATP2A3, CACNA1A, CACNA1B, CACNB4, CACNG7, GCK, GEM, GRIN1, ICAM1, JPH4, LCK, PKD1L2, SLC24A2, SLC8A2, THY1, TRDN
GO_POSITIVE_REGULATION_OF_PATHWAY_RESTRICTED_SMAD_PROTEIN_PHOSPHORYLATION	0.0094603	0.492527	4	GDF15, GDF3, LEFTY1, NODAL
GO_VOLTAGE_GATED_CALCIUM_CHANNEL_ACTIVITY	0.0094603	0.492527	4	CACNA1A, CACNA1B, CACNB4, CACNG7
GO_PERIPHERAL_NERVOUS_SYSTEM_DEVELOPMENT	0.00973146	0.493726	5	BDNF, LGI4, NEUROG3, POU3F1, SOX8
GO_NEUROPEPTIDE_SIGNALING_PATHWAY	0.00992975	0.493726	6	GAL, GRPR, NMU, NPW, NPY1R, NXPH4
GO_DENDRITIC_TRANSPORT	0.0099429	0.493726	2	KIF17, KIF5A
GO_GLIAL_CELL_DERIVED_NEUROTROPHIC_FACTOR_RECEPTOR_SIGNALING_PATHWAY	0.0099429	0.493726	2	GDF15, RET
GO_JUNCTIONAL_SARCOPLASMIC_RETICULUM_MEMBRANE	0.0099429	0.493726	2	JPH4, TRDN
GO_MIDBRAIN_HINDBRAIN_BOUNDARY_DEVELOPMENT	0.0099429	0.493726	2	FGF8, HES3
GO_POSTSYNAPTIC_DENSITY_PROTEIN_95_CLUSTERING	0.0099429	0.493726	2	NLGN1, NRXN2
GO_CELLULAR_RESPONSE_TO_GLUCAGON_STIMULUS	0.00997726	0.493726	3	ADCY2, ADCY5, ADCY8
GO_DOPAMINE_METABOLIC_PROCESS	0.00997726	0.493726	3	ITGAM, MAOB, SNCB
GO_FIBROBLAST_GROWTH_FACTOR_RECEPTOR_BINDING	0.00997726	0.493726	3	FGF19, FGF4, FGF8

## Sheet: TableS5
Supplemental Table S5. Genes identified with significantly altered expression levels in placenta-derived TS cells (CT30 and CT29) vs hPSC-TS cells (H1 and H9). A total of 110 genes are listed here that show a false discovery rate (FDR) q-value<0.05 (based on ANOVA p-values) and fold change (FC) ≥ 1.5 or (FC) ≤ -1.5 (calculated as the ratio of the average across all p;acenta-derived TS samples ove…
EnsembleID	GeneSymbol	p-value	FDR q-value	FC (placenta-derived TS/ hPSC-TS)
ENSG00000198300	PEG3	2.93139e-09	1.50992e-06	2.61445
ENSG00000127399	LRRC61	1.15632e-08	4.42884e-06	2.50075
ENSG00000238222	MKRN4P	9.90615e-15	4.93244e-11	2.33371
ENSG00000156269	NAA11	3.24469e-08	9.50343e-06	2.15333
ENSG00000273018	AC107983.2	3.27201e-11	2.8059e-08	2.12637
ENSG00000154874	CCDC144B	1.96695e-11	1.95875e-08	2.12066
ENSG00000146833	TRIM4	1.58616e-06	0.000159016	2.07245
ENSG00000224597	SVIL-AS1	2.61096e-16	1.95006e-12	2.06455
ENSG00000188707	ZBED6CL	8.08906e-09	3.33151e-06	2.04626
ENSG00000234444	ZNF736	1.78817e-07	3.51458e-05	1.99127
ENSG00000187600	AC016912.1	3.10595e-09	1.54651e-06	1.97722
ENSG00000279377	AC003973.3	7.04353e-07	9.47863e-05	1.95037
ENSG00000100181	TPTEP1	5.34996e-05	0.00153979	1.93459
ENSG00000223518	CSNK1A1P1	3.38117e-11	2.8059e-08	1.86076
ENSG00000187581	COX8C	5.70841e-06	0.000384096	1.85825
ENSG00000283633	AP000547.3	3.55471e-05	0.00119082	1.83569
ENSG00000154898	CCDC144CP	4.28878e-12	7.11818e-09	1.79387
ENSG00000139567	ACVRL1	1.33696e-05	0.000665695	1.7636
ENSG00000189423	USP32P3	3.45547e-12	6.452e-09	1.73931
ENSG00000154997	SEPT14	5.21852e-05	0.00151359	1.72123
ENSG00000189223	PAX8-AS1	6.48565e-05	0.00170562	1.71256
ENSG00000134539	KLRD1	9.87517e-12	1.22925e-08	1.70407
ENSG00000154027	AK5	2.88673e-11	2.69504e-08	1.7014
ENSG00000134757	DSG3	9.18711e-05	0.0021106	1.69416
ENSG00000213077	NA	5.33725e-13	1.32875e-09	1.67794
ENSG00000254101	LINC02055	7.50935e-08	1.69956e-05	1.6772
ENSG00000206075	SERPINB5	7.3127e-05	0.00182438	1.67064
ENSG00000100628	ASB2	3.12717e-07	5.29865e-05	1.669
ENSG00000229676	ZNF492	3.09891e-05	0.00109952	1.6603
ENSG00000274286	ADRA2B	4.09568e-07	6.57842e-05	1.65183
ENSG00000270533	CR382285.1	3.64214e-06	0.000264099	1.63701
ENSG00000197083	ZNF300P1	2.8821e-06	0.000229117	1.63024
ENSG00000120669	SOHLH2	9.59336e-07	0.000120188	1.62165
ENSG00000120279	MYCT1	1.09651e-06	0.000127419	1.60563
ENSG00000233913	RPL10P9	0.00753468	0.034588	1.60269
ENSG00000215146	BX322639.1	0.000129586	0.00261227	1.59939
ENSG00000228100	LINC01820	5.60526e-08	1.35046e-05	1.59355
ENSG00000115828	QPCT	4.16666e-05	0.00131558	1.59309
ENSG00000233327	USP32P2	2.19308e-10	1.55996e-07	1.58967
ENSG00000184571	PIWIL3	0.000929177	0.00904208	1.58272
ENSG00000137948	BRDT	0.00250862	0.0172446	1.57858
ENSG00000182050	MGAT4C	1.15033e-06	0.000131072	1.57855
ENSG00000166897	ELFN2	2.32617e-09	1.38988e-06	1.57748
ENSG00000204644	ZFP57	0.000726467	0.00768527	1.57596
ENSG00000261143	ADAMTS7P3	3.31665e-05	0.00114948	1.56565
ENSG00000260518	BMS1P8	5.86574e-05	0.00162451	1.56527
ENSG00000187627	RGPD1	3.41035e-07	5.59803e-05	1.56518
ENSG00000218739	CEBPZOS	0.000271092	0.00418331	1.56133
ENSG00000213115	AC104131.1	2.75769e-05	0.0010247	1.55678
ENSG00000138161	CUZD1	1.86006e-08	6.61539e-06	1.55443
ENSG00000125618	PAX8	7.81797e-05	0.00190991	1.54328
ENSG00000198542	ITGBL1	3.97097e-08	1.0729e-05	1.53698
ENSG00000248685	LINC02484	1.57562e-05	0.000729805	1.53601
ENSG00000163623	NKX6-1	1.2115e-09	7.86817e-07	1.53154
ENSG00000255642	PABPC1P4	2.19316e-07	4.00914e-05	1.52334
ENSG00000234787	LINC00458	0.000548893	0.0064576	1.51974
ENSG00000066827	ZFAT	1.87442e-16	1.95006e-12	1.51952
ENSG00000258484	SPESP1	0.0107792	0.0427758	1.51921
ENSG00000240241	AC108752.1	0.00106205	0.0099189	1.51522
ENSG00000213225	NOC2LP1	0.000238493	0.00384718	1.51329
ENSG00000011028	MRC2	0.000114511	0.00240918	1.501
ENSG00000086288	NME8	1.55291e-05	0.000727889	-1.50198
ENSG00000250616	AC012645.1	0.00213657	0.0155648	-1.50455
ENSG00000145247	OCIAD2	1.16475e-05	0.000604115	-1.51032
ENSG00000257151	PWAR6	0.0102681	0.0416176	-1.52027
ENSG00000175806	MSRA	0.000760301	0.0079198	-1.52295
ENSG00000269981	AL627309.7	5.64024e-07	8.16875e-05	-1.52299
ENSG00000268903	AL627309.6	4.74058e-08	1.2209e-05	-1.52638
ENSG00000185885	IFITM1	0.000114702	0.00240939	-1.52834
ENSG00000196581	AJAP1	0.000134005	0.0026725	-1.52878
ENSG00000196507	TCEAL3	0.000641683	0.0071001	-1.52949
ENSG00000121898	CPXM2	0.000226916	0.00372559	-1.54176
ENSG00000112541	PDE10A	0.000231069	0.00377223	-1.54456
ENSG00000187630	DHRS4L2	2.06847e-06	0.000192798	-1.54477
ENSG00000104059	FAM189A1	0.000324456	0.00467525	-1.54606
ENSG00000081842	PCDHA6	0.000286518	0.00436023	-1.5639
ENSG00000154760	SLFN13	5.13633e-05	0.00151329	-1.56737
ENSG00000189023	MAGEB16	0.00240507	0.0167642	-1.56869
ENSG00000264070	DND1P1	6.07039e-14	1.81353e-10	-1.57218
ENSG00000171045	TSNARE1	8.2521e-09	3.33151e-06	-1.57221
ENSG00000165338	HECTD2	0.000932048	0.00905421	-1.5791
ENSG00000224078	SNHG14	0.00372488	0.0219488	-1.58095
ENSG00000141255	SPATA22	0.00208997	0.0153034	-1.59141
ENSG00000128739	SNRPN	0.00384186	0.0223996	-1.59468
ENSG00000173068	BNC2	0.00117129	0.0106166	-1.59889
ENSG00000248383	PCDHAC1	0.000107605	0.00231942	-1.60026
ENSG00000276345	AC004556.1	0.0102895	0.0416868	-1.60199
ENSG00000262539	AC005829.2	1.28993e-11	1.48218e-08	-1.60419
ENSG00000105501	SIGLEC5	0.000422308	0.00548064	-1.62995
ENSG00000204969	PCDHA2	6.51514e-05	0.00171037	-1.65282
ENSG00000103227	LMF1	3.23094e-06	0.000243748	-1.65813
ENSG00000225532	AL731684.1	7.15074e-05	0.00180735	-1.65843
ENSG00000133687	TMTC1	0.0107473	0.0427303	-1.66104
ENSG00000118523	CTGF	0.000506663	0.00613545	-1.66736
ENSG00000227766	HCG4P5	1.64969e-05	0.000753584	-1.70576
ENSG00000185201	IFITM2	0.00106641	0.00994349	-1.73412
ENSG00000157326	DHRS4	5.44793e-08	1.35046e-05	-1.7386
ENSG00000150433	TMEM218	0.000432073	0.00553524	-1.75146
ENSG00000112852	PCDHB2	3.66353e-05	0.00121071	-1.76028
ENSG00000213025	COX20P1	2.20936e-12	4.71461e-09	-1.76374
ENSG00000258498	DIO3OS	0.0119266	0.0456688	-1.7893
ENSG00000204967	PCDHA4	6.00257e-06	0.000395326	-1.80709
ENSG00000044459	CNTLN	0.000489527	0.00600713	-1.84652
ENSG00000176769	TCERG1L	2.90515e-09	1.50992e-06	-1.86264
ENSG00000249158	PCDHA11	6.38148e-05	0.00168966	-1.88472
ENSG00000254415	SIGLEC14	9.09832e-05	0.00209732	-1.89868
ENSG00000250120	PCDHA10	6.65516e-07	9.05762e-05	-2.01283
ENSG00000251664	PCDHA12	1.01064e-06	0.000123246	-2.15561
ENSG00000197406	DIO3	0.00533067	0.0275816	-2.25196
ENSG00000170430	MGMT	1.9308e-14	7.21032e-11	-2.39546

## Sheet:  Table S6
Supplemental Table S6. Genes identified with significantly altered expression levels in H1 hPSC-TS vs H9 hPSC-TS cells. A total of 109 genes are listed here that show a false discovery rate (FDR) q-value<0.05 (based on ANOVA p-values) and fold change (FC) ≥ 1.5 or (FC) ≤ -1.5 (calculated as the ratio of the average across all H1 hPSC-TS samples over the average across all H9 hPSC-TS samples).
EnsembleID	GeneSymbol	p-value	FDR q-value	FC (H1 hPSC-TS / H9 hPSC-TS)
ENSG00000129824	RPS4Y1	1.8151e-08	3.57624e-05	3.06556
ENSG00000067048	DDX3Y	2.38001e-08	4.0007e-05	3.06036
ENSG00000114374	USP9Y	4.32614e-08	5.41231e-05	2.96886
ENSG00000131002	TXLNGY	2.5156e-08	4.0007e-05	2.94505
ENSG00000012817	KDM5D	4.21005e-09	1.84348e-05	2.89384
ENSG00000198692	EIF1AY	1.83764e-08	3.57624e-05	2.64224
ENSG00000067646	ZFY	3.9073e-09	1.84348e-05	2.59092
ENSG00000183878	UTY	1.09044e-08	3.57624e-05	2.56244
ENSG00000165246	NLGN4Y	0.000576205	0.0369679	2.48902
ENSG00000099725	PRKY	2.74099e-08	4.0007e-05	2.40835
ENSG00000233864	TTTY15	2.08193e-07	0.000202583	2.40452
ENSG00000234449	FAM239A	1.80038e-10	3.15337e-06	2.2762
ENSG00000206159	GYG2P1	0.000388549	0.0307316	2.19412
ENSG00000159176	CSRP1	1.89037e-06	0.00106806	2.17155
ENSG00000226278	PSPHP1	7.09082e-07	0.000477676	2.16712
ENSG00000241859	ANOS2P	6.54879e-10	5.73511e-06	2.14505
ENSG00000154620	TMSB4Y	0.00887804	0.124756	2.13086
ENSG00000205663	FAM239B	3.68496e-07	0.000280617	2.0784
ENSG00000196263	ZNF471	0.00106661	0.0496253	1.8877
ENSG00000173578	XCR1	0.0186229	0.166504	1.86152
ENSG00000205662	FAM239C	2.41312e-06	0.0013208	1.84795
ENSG00000258602	LINC01629	0.000292915	0.0259111	1.7753
ENSG00000176728	TTTY14	0.00406267	0.0907715	1.77381
ENSG00000240241	AC108752.1	0.0118335	0.140339	1.7199
ENSG00000092969	TGFB2	0.0452878	0.221198	1.70378
ENSG00000234665	AL512625.3	3.27065e-08	4.40657e-05	1.69828
ENSG00000183230	CTNNA3	0.0159295	0.155445	1.68082
ENSG00000249321	OR5H5P	0.0141373	0.149346	1.67943
ENSG00000221923	ZNF880	0.000425175	0.0317632	1.6635
ENSG00000146858	ZC3HAV1L	0.00380711	0.0888834	1.65828
ENSG00000218739	CEBPZOS	0.0231812	0.180043	1.62832
ENSG00000234787	LINC00458	0.00693808	0.111433	1.62222
ENSG00000166770	ZNF667-AS1	0.0314366	0.195808	1.60424
ENSG00000229153	EPHA1-AS1	0.000706051	0.0404133	1.60185
ENSG00000254122	PCDHGB7	0.00478083	0.0981659	1.59656
ENSG00000278530	CHMP1B2P	0.00064071	0.0387978	1.57399
ENSG00000231535	LINC00278	3.56855e-05	0.0079567	1.57117
ENSG00000118473	SGIP1	0.00663154	0.109619	1.57023
ENSG00000144583	MARCH4	0.0268918	0.188396	1.56334
ENSG00000187726	DNAJB13	0.00028578	0.0258012	1.54996
ENSG00000259884	AC025259.3	0.0239975	0.182588	1.54209
ENSG00000255847	AP003717.1	1.40752e-05	0.00432503	1.53586
ENSG00000266852	MIR4482	0.000111466	0.0164062	1.50826
ENSG00000101076	HNF4A	0.000892497	0.0451794	-1.50219
ENSG00000170085	SIMC1	0.00674695	0.11016	-1.5052
ENSG00000070601	FRMPD1	0.00366155	0.087612	-1.50605
ENSG00000142173	COL6A2	0.00159947	0.0607693	-1.50824
ENSG00000165863	C10orf82	0.00566613	0.104319	-1.51049
ENSG00000175894	TSPEAR	0.00159131	0.0605908	-1.51371
ENSG00000236393	AC091806.1	0.00973414	0.130048	-1.51693
ENSG00000235890	TSPEAR-AS1	0.000106734	0.0162737	-1.5239
ENSG00000130303	BST2	0.0020193	0.0675481	-1.52513
ENSG00000232386	AC015712.1	2.51744e-05	0.00629901	-1.53435
ENSG00000053918	KCNQ1	0.00238443	0.072255	-1.5383
ENSG00000203783	PRR9	0.00576684	0.10485	-1.54278
ENSG00000233922	LINC01694	0.00160553	0.0608677	-1.54533
ENSG00000244675	AC108676.1	0.00115583	0.0511587	-1.55591
ENSG00000188002	AC026412.1	0.0113915	0.138584	-1.55987
ENSG00000117228	GBP1	0.00111674	0.0504116	-1.56116
ENSG00000152214	RIT2	0.0316932	0.196215	-1.56675
ENSG00000248334	WHAMMP2	0.000834454	0.0442893	-1.57088
ENSG00000204264	PSMB8	0.00181984	0.0650498	-1.57139
ENSG00000237846	AL773545.3	5.41579e-05	0.0104239	-1.57264
ENSG00000240184	PCDHGC3	0.0429899	0.21725	-1.57332
ENSG00000101282	RSPO4	0.00393143	0.0896759	-1.58451
ENSG00000159674	SPON2	0.0114776	0.138818	-1.59707
ENSG00000175040	CHST2	0.000364058	0.0295207	-1.5988
ENSG00000182912	TSPEAR-AS2	0.000662199	0.039585	-1.61093
ENSG00000276805	AL133216.2	5.0827e-06	0.00207031	-1.62271
ENSG00000184571	PIWIL3	0.0224258	0.177331	-1.63087
ENSG00000172716	SLFN11	0.0300847	0.194214	-1.6462
ENSG00000228709	LINC02575	0.000109659	0.0164062	-1.65804
ENSG00000259676	AC103982.1	0.000718334	0.0404669	-1.66797
ENSG00000185686	PRAME	0.00129041	0.0547325	-1.67229
ENSG00000104888	SLC17A7	0.000915762	0.0458274	-1.67339
ENSG00000050628	PTGER3	0.00246107	0.0731531	-1.69341
ENSG00000129990	SYT5	0.00657407	0.109246	-1.69912
ENSG00000159247	TUBBP5	4.01059e-07	0.00029269	-1.70014
ENSG00000129991	TNNI3	0.000411856	0.0309912	-1.71692
ENSG00000180818	HOXC10	0.0154428	0.154348	-1.71977
ENSG00000046774	MAGEC2	0.0321218	0.197546	-1.73021
ENSG00000142185	TRPM2	0.00529888	0.101877	-1.73341
ENSG00000146038	DCDC2	0.000176173	0.0199075	-1.73403
ENSG00000204792	LINC01291	5.81094e-06	0.00226175	-1.74865
ENSG00000101443	WFDC2	0.00484254	0.0983806	-1.74973
ENSG00000180938	ZNF572	1.46378e-05	0.00434543	-1.75301
ENSG00000105143	SLC1A6	0.00362	0.0874083	-1.77121
ENSG00000196436	NPIPB15	1.08426e-07	0.000111711	-1.77173
ENSG00000130600	H19	0.00155113	0.0599738	-1.79606
ENSG00000215030	RPL13P12	5.99147e-08	6.99604e-05	-1.82264
ENSG00000198502	HLA-DRB5	2.57045e-06	0.00132416	-1.84127
ENSG00000198105	ZNF248	0.0010956	0.0502342	-1.854
ENSG00000197582	GPX1P1	1.54904e-06	0.000935566	-1.894
ENSG00000175161	CADM2	4.62679e-05	0.0095684	-1.95075
ENSG00000157766	ACAN	0.000317995	0.0273024	-1.95477
ENSG00000099251	HSD17B7P2	7.55081e-06	0.00275526	-1.96242
ENSG00000180543	TSPYL5	0.0037197	0.0885197	-1.96739
ENSG00000276345	AC004556.1	3.61035e-06	0.00154232	-1.9795
ENSG00000101280	ANGPT4	0.000865836	0.0446912	-1.9902
ENSG00000269526	ERVV-1	0.000164059	0.019655	-2.00959
ENSG00000267943	AC010328.1	7.98308e-05	0.0137082	-2.01937
ENSG00000089127	OAS1	1.24914e-05	0.00391366	-2.03401
ENSG00000157601	MX1	0.000169415	0.019655	-2.16014
ENSG00000111331	OAS3	2.54982e-07	0.000214628	-2.22103
ENSG00000236397	DDX11L2	3.09803e-07	0.000246645	-2.24785
ENSG00000132321	IQCA1	8.34187e-08	9.13174e-05	-2.35101
ENSG00000179344	HLA-DQB1	3.47354e-06	0.00152098	-2.37958
ENSG00000196126	HLA-DRB1	2.57333e-07	0.000214628	-2.39423
ENSG00000268964	ERVV-2	6.57274e-06	0.00244939	-2.40051

## Sheet: Table S7
Supplemental Table S7. Genes identified with significantly higher expression levels in hPSC-TSCDX2 vs. hPSC-TS cells. A total of 269 genes are listed here that show a false discovery rate (FDR) q-value<0.05 (based on ANOVA p-values) and fold change (FC) ≥ 1.5 (calculated as the ratio of the average across all hPSC-TSCDX2 samples over the average across all hPSC-TS samples).
EnsembleID	GeneSymbol	p-value	FDR q-value	FC (hTESCs / hTSCs)
ENSG00000117152	RGS4	1.24e-07	3.32e-06	2.77053
ENSG00000164616	FBXL21	1.3e-10	6.2e-08	2.74159
ENSG00000139219	COL2A1	6.42e-11	4.62e-08	2.52158
ENSG00000145826	LECT2	1.39e-12	4.16e-09	2.48838
ENSG00000107562	CXCL12	1.3e-07	3.38e-06	2.44279
ENSG00000121361	KCNJ8	3.95e-05	0.000190001	2.24822
ENSG00000233101	HOXB-AS3	2.35e-08	1.23e-06	2.19443
ENSG00000170689	HOXB9	5.06e-05	0.000227245	2.18351
ENSG00000110975	SYT10	5.44e-07	8.65e-06	2.17293
ENSG00000170961	HAS2	1.17e-06	1.46e-05	2.15047
ENSG00000156113	KCNMA1	2.43e-06	2.5e-05	2.14389
ENSG00000164649	CDCA7L	2.07e-09	3.2e-07	2.14237
ENSG00000176887	SOX11	7.06e-08	2.32e-06	2.1297
ENSG00000008196	TFAP2B	1.05e-07	3.04e-06	2.1185
ENSG00000138795	LEF1	2.68e-06	2.69e-05	2.11374
ENSG00000140807	NKD1	7.36e-10	1.52e-07	2.10764
ENSG00000120068	HOXB8	1.51e-06	1.77e-05	2.09538
ENSG00000183463	URAD	5.81e-11	4.62e-08	2.09433
ENSG00000078018	MAP2	9.94e-06	7.09e-05	2.0532
ENSG00000206579	XKR4	2.18e-08	1.17e-06	2.05153
ENSG00000182168	UNC5C	6.47e-06	5.16e-05	2.04911
ENSG00000037965	HOXC8	3.03e-10	9.35e-08	2.04902
ENSG00000183454	GRIN2A	1.58e-08	9.42e-07	2.04391
ENSG00000087116	ADAMTS2	2.14e-05	0.000120861	2.03961
ENSG00000099284	H2AFY2	1.08e-07	3.09e-06	2.0356
ENSG00000101825	MXRA5	1.42e-05	9.16e-05	2.02577
ENSG00000159387	IRX6	6.17e-08	2.16e-06	2.02524
ENSG00000154864	PIEZO2	0.000333782	0.000948759	2.01885
ENSG00000266074	BAHCC1	5.93e-10	1.3e-07	2.01821
ENSG00000196628	TCF4	3.82e-08	1.62e-06	2.01751
ENSG00000165556	CDX2	6.68e-09	6.17e-07	2.00621
ENSG00000143248	RGS5	2.6e-07	5.37e-06	2.00374
ENSG00000169439	SDC2	5.65e-07	8.89e-06	1.98743
ENSG00000111186	WNT5B	3.85e-07	6.94e-06	1.98389
ENSG00000177508	IRX3	8.37e-05	0.000334298	1.9832
ENSG00000164116	GUCY1A1	9.75e-05	0.000375178	1.98026
ENSG00000170579	DLGAP1	1.59e-11	2.38e-08	1.98023
ENSG00000137573	SULF1	3.75e-05	0.000182172	1.97685
ENSG00000121440	PDZRN3	7.27e-07	1.06e-05	1.97161
ENSG00000016082	ISL1	2.79e-07	5.59e-06	1.96926
ENSG00000145147	SLIT2	5.77e-06	4.71e-05	1.96796
ENSG00000156466	GDF6	1.82e-09	2.9e-07	1.96586
ENSG00000157657	ZNF618	6.64e-08	2.24e-06	1.95594
ENSG00000149256	TENM4	3.3e-05	0.000166604	1.9519
ENSG00000123901	GPR83	7.66e-09	6.4e-07	1.94888
ENSG00000106804	C5	5.57e-09	5.62e-07	1.94849
ENSG00000105880	DLX5	3.67e-07	6.68e-06	1.94015
ENSG00000172201	ID4	1.03e-08	7.37e-07	1.93868
ENSG00000120075	HOXB5	5.75e-10	1.28e-07	1.93757
ENSG00000108511	HOXB6	1.07e-08	7.52e-07	1.92733
ENSG00000041982	TNC	0.000110091	0.000411044	1.92116
ENSG00000164161	HHIP	5.47e-06	4.52e-05	1.91827
ENSG00000189056	RELN	0.000208324	0.000663431	1.91569
ENSG00000145824	CXCL14	2.38e-05	0.000131166	1.90596
ENSG00000160801	PTH1R	4.93e-08	1.91e-06	1.90456
ENSG00000162706	CADM3	8.51e-06	6.35e-05	1.89288
ENSG00000253641	AC104964.1	5.36e-07	8.6e-06	1.89229
ENSG00000111962	UST	6.36e-06	5.09e-05	1.89032
ENSG00000237515	SHISA9	4.02e-07	7.16e-06	1.88627
ENSG00000276644	DACH1	0.000213719	0.000677327	1.88373
ENSG00000253649	PRSS51	1.97e-06	2.15e-05	1.88189
ENSG00000198795	ZNF521	4.76e-06	4.06e-05	1.88128
ENSG00000165023	DIRAS2	2.51e-09	3.51e-07	1.88048
ENSG00000272505	AC104964.4	3.57e-06	3.33e-05	1.87664
ENSG00000130294	KIF1A	0.00204228	0.00375652	1.87612
ENSG00000270885	RASL10B	2.12e-07	4.62e-06	1.87445
ENSG00000204103	MAFB	6.72e-08	2.24e-06	1.87412
ENSG00000144619	CNTN4	1.95e-06	2.13e-05	1.87326
ENSG00000140945	CDH13	0.000138871	0.000489772	1.86501
ENSG00000162493	PDPN	7.26e-07	1.06e-05	1.8602
ENSG00000154856	APCDD1	1.02e-07	2.98e-06	1.84742
ENSG00000171243	SOSTDC1	3.91e-06	3.52e-05	1.84399
ENSG00000107796	ACTA2	7.33e-06	5.66e-05	1.8333
ENSG00000094755	GABRP	0.000454178	0.00119129	1.83092
ENSG00000198732	SMOC1	0.0189245	0.0214493	1.8257
ENSG00000188488	SERPINA5	0.0030173	0.00509244	1.82228
ENSG00000156475	PPP2R2B	5.93e-05	0.000256388	1.82065
ENSG00000019505	SYT13	0.000217041	0.000685383	1.81936
ENSG00000133110	POSTN	0.00140199	0.00280903	1.81679
ENSG00000248690	HAS2-AS1	5.44e-07	8.65e-06	1.81061
ENSG00000197859	ADAMTSL2	5.67e-06	4.65e-05	1.80676
ENSG00000185565	LSAMP	0.000168102	0.000565061	1.80279
ENSG00000135547	HEY2	2.76e-07	5.55e-06	1.79693
ENSG00000224940	PRRT4	2.25e-05	0.00012565	1.79621
ENSG00000140873	ADAMTS18	7.04e-06	5.49e-05	1.79429
ENSG00000060718	COL11A1	0.000648523	0.00155688	1.78958
ENSG00000148468	FAM171A1	5.17e-06	4.32e-05	1.78715
ENSG00000107105	ELAVL2	0.0010808	0.0023044	1.78353
ENSG00000228412	AL022068.1	2.23e-06	2.34e-05	1.7749
ENSG00000078687	TNRC6C	2.71e-06	2.71e-05	1.76669
ENSG00000250305	TRMT9B	1.48e-07	3.63e-06	1.76661
ENSG00000168542	COL3A1	0.000518112	0.00131855	1.76279
ENSG00000071575	TRIB2	2.95e-05	0.000153706	1.76267
ENSG00000053328	METTL24	1.75e-05	0.000104939	1.75795
ENSG00000163359	COL6A3	0.00130928	0.00266187	1.75723
ENSG00000279692	AC110285.7	7.48e-09	6.33e-07	1.75511
ENSG00000234224	TMEM229A	5.39e-06	4.47e-05	1.755
ENSG00000169851	PCDH7	0.000291607	0.000858622	1.75418
ENSG00000107731	UNC5B	2.62e-08	1.3e-06	1.75382
ENSG00000158966	CACHD1	2.7e-07	5.47e-06	1.75313
ENSG00000177096	FAM109B	1.95e-11	2.38e-08	1.75067
ENSG00000138134	STAMBPL1	3.54e-08	1.53e-06	1.75065
ENSG00000134986	NREP	1.39e-05	9e-05	1.75041
ENSG00000259663	AC010478.1	1.05e-07	3.04e-06	1.74996
ENSG00000245694	CRNDE	7.12e-08	2.32e-06	1.74325
ENSG00000082293	COL19A1	1.14e-05	7.75e-05	1.74278
ENSG00000146674	IGFBP3	0.000419166	0.00112336	1.74253
ENSG00000145808	ADAMTS19	5.15e-05	0.0002307	1.74195
ENSG00000164764	SBSPON	6.35e-08	2.19e-06	1.74165
ENSG00000065675	PRKCQ	3e-06	2.92e-05	1.74138
ENSG00000152270	PDE3B	9.38e-06	6.81e-05	1.73933
ENSG00000271474	AC106881.1	2.23e-08	1.17e-06	1.73852
ENSG00000164484	TMEM200A	1.34e-05	8.78e-05	1.73792
ENSG00000126010	GRPR	0.000226336	0.00070686	1.73756
ENSG00000109472	CPE	4.27e-05	0.000200514	1.72738
ENSG00000148204	CRB2	1.7e-05	0.000103097	1.72379
ENSG00000158321	AUTS2	1.3e-06	1.59e-05	1.72289
ENSG00000136859	ANGPTL2	7.82e-07	1.13e-05	1.72255
ENSG00000088882	CPXM1	7.7e-07	1.12e-05	1.71974
ENSG00000102230	PCYT1B	2.34e-05	0.000129358	1.71819
ENSG00000154783	FGD5	0.00145958	0.00289404	1.71771
ENSG00000229425	AJ009632.2	8.81e-07	1.22e-05	1.71757
ENSG00000172478	C2orf54	3.33e-08	1.47e-06	1.71255
ENSG00000128594	LRRC4	1.68e-05	0.000102736	1.71182
ENSG00000160963	COL26A1	5.53e-08	2.04e-06	1.70794
ENSG00000157654	PALM2-AKAP2	5.12e-08	1.95e-06	1.70684
ENSG00000107295	SH3GL2	0.00151463	0.00298014	1.70654
ENSG00000081189	MEF2C	0.000106415	0.000401026	1.70641
ENSG00000188803	SHISA6	0.000164786	0.000557039	1.70616
ENSG00000064309	CDON	8.86e-09	6.89e-07	1.70569
ENSG00000144857	BOC	1.4e-08	8.9e-07	1.70492
ENSG00000176641	RNF152	0.000108079	0.000405843	1.70377
ENSG00000139364	TMEM132B	2.4e-06	2.47e-05	1.70058
ENSG00000127578	WFIKKN1	6.05e-06	4.89e-05	1.69932
ENSG00000238178	AC078993.1	0.000593621	0.0014555	1.69517
ENSG00000165449	SLC16A9	0.000545748	0.00136937	1.69281
ENSG00000280511	AL591030.1	4.78e-05	0.00021758	1.69152
ENSG00000166741	NNMT	0.000407189	0.00109996	1.69108
ENSG00000198353	HOXC4	3.72e-06	3.41e-05	1.69106
ENSG00000145721	LIX1	7.28e-05	0.000299652	1.68652
ENSG00000153993	SEMA3D	2.68e-05	0.000142806	1.68012
ENSG00000206384	COL6A6	8.51e-05	0.000338559	1.67959
ENSG00000248890	HHIP-AS1	1.45e-07	3.61e-06	1.67892
ENSG00000137473	TTC29	0.0123877	0.0153954	1.67886
ENSG00000150551	LYPD1	0.014146	0.0170775	1.67284
ENSG00000165379	LRFN5	0.000272571	0.000815372	1.67281
ENSG00000100078	PLA2G3	1.89e-07	4.25e-06	1.67111
ENSG00000254535	PABPC4L	8.64e-08	2.64e-06	1.6706
ENSG00000180999	C1orf105	3.37e-08	1.47e-06	1.67008
ENSG00000113657	DPYSL3	0.000378467	0.00104715	1.6697
ENSG00000170374	SP7	2.28e-07	4.87e-06	1.66934
ENSG00000235649	MXRA5Y	1.58e-05	9.85e-05	1.66735
ENSG00000128656	CHN1	1.01e-06	1.33e-05	1.66444
ENSG00000147027	TMEM47	5.31e-05	0.000236137	1.66371
ENSG00000113209	PCDHB5	0.000103518	0.000392788	1.6628
ENSG00000136732	GYPC	0.000703915	0.00165728	1.66237
ENSG00000185652	NTF3	3.01e-07	5.81e-06	1.66087
ENSG00000183580	FBXL7	0.0011014	0.00233978	1.65899
ENSG00000177519	RPRM	0.000170295	0.000570159	1.65878
ENSG00000280623	PCAT14	1.09e-05	7.48e-05	1.65722
ENSG00000118785	SPP1	0.00271449	0.00468836	1.65289
ENSG00000143416	SELENBP1	6.6e-11	4.62e-08	1.64658
ENSG00000113722	CDX1	0.000170032	0.00056964	1.64565
ENSG00000064655	EYA2	4.62e-06	3.99e-05	1.64449
ENSG00000274588	DGKK	2.9e-07	5.7e-06	1.64311
ENSG00000165125	TRPV6	8.13e-08	2.54e-06	1.63946
ENSG00000079102	RUNX1T1	7.79e-06	5.9e-05	1.63903
ENSG00000148677	ANKRD1	0.000162243	0.000550146	1.63601
ENSG00000112137	PHACTR1	5.66e-07	8.89e-06	1.63562
ENSG00000163568	AIM2	4.33e-08	1.74e-06	1.63536
ENSG00000113749	HRH2	5.3e-08	1.98e-06	1.63503
ENSG00000113248	PCDHB15	0.000260053	0.000785534	1.63366
ENSG00000260597	AC012531.1	4.18e-07	7.33e-06	1.62913
ENSG00000121966	CXCR4	2.76e-06	2.74e-05	1.62785
ENSG00000172116	CD8B	4.44e-05	0.00020626	1.62711
ENSG00000226956	AP000432.1	0.00353542	0.00578291	1.62635
ENSG00000184005	ST6GALNAC3	0.000149941	0.000518712	1.62267
ENSG00000185070	FLRT2	0.00342615	0.00563489	1.62205
ENSG00000255690	TRIL	3.44e-07	6.4e-06	1.62187
ENSG00000226846	LINC00348	0.00246034	0.00434005	1.62139
ENSG00000175445	LPL	7.89e-05	0.000319119	1.62073
ENSG00000066032	CTNNA2	2.21e-05	0.000123707	1.6199
ENSG00000184731	FAM110C	6.64e-06	5.24e-05	1.617
ENSG00000275585	AC241377.2	1.67e-07	3.88e-06	1.61691
ENSG00000048740	CELF2	0.00178198	0.00337162	1.61582
ENSG00000198121	LPAR1	6.28e-05	0.000268394	1.61312
ENSG00000166863	TAC3	1.65e-06	1.9e-05	1.61225
ENSG00000019485	PRDM11	1.96e-07	4.37e-06	1.61123
ENSG00000151617	EDNRA	0.00287918	0.00491062	1.60914
ENSG00000149948	HMGA2	0.000119955	0.00043796	1.60875
ENSG00000146250	PRSS35	3.65e-07	6.66e-06	1.60795
ENSG00000227300	KRT16P2	0.00829002	0.0112754	1.60446
ENSG00000185847	LINC01405	9.8e-07	1.31e-05	1.59537
ENSG00000144227	NXPH2	2.17e-05	0.000122034	1.59368
ENSG00000140937	CDH11	0.0216432	0.0237777	1.59252
ENSG00000223865	HLA-DPB1	2.21e-06	2.33e-05	1.59078
ENSG00000135083	CCNJL	1.14e-06	1.45e-05	1.58925
ENSG00000160808	MYL3	5.03e-09	5.18e-07	1.58765
ENSG00000231918	AC007402.1	0.000746207	0.00173353	1.5857
ENSG00000081248	CACNA1S	0.00015444	0.000529743	1.58465
ENSG00000172164	SNTB1	8.41e-05	0.000335261	1.5839
ENSG00000165617	DACT1	1.72e-05	0.000104024	1.58301
ENSG00000185052	SLC24A3	4.69e-07	7.91e-06	1.58231
ENSG00000134531	EMP1	0.00171966	0.00327733	1.58062
ENSG00000177182	CLVS1	9.73e-05	0.000374543	1.57963
ENSG00000144278	GALNT13	0.000361543	0.00100833	1.57857
ENSG00000158560	DYNC1I1	1.47e-05	9.34e-05	1.57753
ENSG00000185269	NOTUM	4.7e-08	1.84e-06	1.57703
ENSG00000138061	CYP1B1	6.06e-05	0.000261115	1.57521
ENSG00000198848	CES1	0.0023615	0.00421166	1.57458
ENSG00000115844	DLX2	1.12e-06	1.43e-05	1.57148
ENSG00000144218	AFF3	0.000127506	0.000459191	1.56852
ENSG00000165863	C10orf82	3.2e-05	0.0001631	1.56596
ENSG00000178538	CA8	1e-05	7.13e-05	1.56458
ENSG00000198075	SULT1C4	0.000527915	0.00133541	1.56364
ENSG00000137642	SORL1	5.56e-05	0.000243864	1.56315
ENSG00000248124	RRN3P1	6.52e-05	0.000276433	1.56092
ENSG00000152931	PART1	6.65e-08	2.24e-06	1.55741
ENSG00000069431	ABCC9	0.000949955	0.00209254	1.55459
ENSG00000145934	TENM2	0.0101172	0.0131656	1.55283
ENSG00000082556	OPRK1	0.000126621	0.000456974	1.55224
ENSG00000268555	AC123912.4	5.55e-05	0.000243723	1.54913
ENSG00000093072	ADA2	0.000142327	0.000498726	1.54886
ENSG00000183098	GPC6	0.000337434	0.000956035	1.54874
ENSG00000214856	KRT16P1	0.00167185	0.00320774	1.54849
ENSG00000265174	AP005202.1	6.71e-07	1.01e-05	1.54704
ENSG00000102760	RGCC	2.84e-07	5.63e-06	1.54522
ENSG00000144642	RBMS3	1.8e-05	0.00010675	1.54507
ENSG00000143502	SUSD4	0.000168127	0.000565061	1.5441
ENSG00000249421	ADAMTS19-AS1	0.000141458	0.000496485	1.54342
ENSG00000117707	PROX1	1.65e-07	3.88e-06	1.54104
ENSG00000250742	LINC02381	5.5e-05	0.000241992	1.53855
ENSG00000169297	NR0B1	0.000335513	0.000952238	1.53502
ENSG00000255240	AP001636.3	0.00181068	0.00341243	1.53454
ENSG00000149451	ADAM33	6.65e-05	0.000280782	1.53392
ENSG00000134532	SOX5	0.000604228	0.00147378	1.53387
ENSG00000132561	MATN2	4.99e-06	4.2e-05	1.53384
ENSG00000187260	WDR86	2.65e-06	2.66e-05	1.53261
ENSG00000104324	CPQ	0.000137139	0.000485457	1.53259
ENSG00000197301	AC090673.1	8.8e-07	1.22e-05	1.53052
ENSG00000151632	AKR1C2	4.68e-05	0.000214603	1.53023
ENSG00000072657	TRHDE	0.00367524	0.005964	1.5299
ENSG00000172292	CERS6	0.002319	0.00415611	1.52975
ENSG00000150556	LYPD6B	0.000220534	0.000693698	1.52956
ENSG00000239713	APOBEC3G	0.00158319	0.00308154	1.52906
ENSG00000144792	ZNF660	0.000126656	0.000456974	1.52788
ENSG00000189184	PCDH18	1.61e-05	9.99e-05	1.52765
ENSG00000153885	KCTD15	3.85e-06	3.49e-05	1.52761
ENSG00000164946	FREM1	2.64e-05	0.000140974	1.52638
ENSG00000228065	LINC01515	3.2e-06	3.07e-05	1.52573
ENSG00000137834	SMAD6	1.61e-07	3.84e-06	1.52037
ENSG00000158816	VWA5B1	2.89e-05	0.000151336	1.51792
ENSG00000164879	CA3	1.5e-05	9.5e-05	1.51755
ENSG00000131711	MAP1B	0.00371161	0.00601118	1.51748
ENSG00000158856	DMTN	9.51e-07	1.27e-05	1.51627
ENSG00000169554	ZEB2	0.0227783	0.0247709	1.51429
ENSG00000204291	COL15A1	7.02e-07	1.04e-05	1.51343
ENSG00000014257	ACPP	0.000181854	0.000597826	1.51258
ENSG00000178573	MAF	0.00132622	0.00268821	1.5105
ENSG00000160191	PDE9A	3.01e-05	0.000156057	1.50912
ENSG00000081138	CDH7	0.000326648	0.000934981	1.50771
ENSG00000172575	RASGRP1	2.44e-08	1.26e-06	1.5073
ENSG00000171291	ZNF439	0.000198556	0.000639106	1.50727
ENSG00000183853	KIRREL1	0.000334129	0.000949487	1.50665
ENSG00000180801	ARSJ	0.0319542	0.0321435	1.50572
ENSG00000237943	PRKCQ-AS1	1.12e-05	7.62e-05	1.50499
ENSG00000173376	NDNF	0.00285097	0.00487439	1.50481
ENSG00000149970	CNKSR2	7.12e-05	0.00029502	1.50233
ENSG00000146021	KLHL3	1.69e-08	9.89e-07	1.50144

## Sheet: Table S8
Supplemental Table S8. Genes identified with significantly lower expression levels in hPSC-TSCDX2 s vs. hPSC-TS cells. A total of 275 genes are listed here that show a false discovery rate (FDR) q-value<0.05 (based on ANOVA p-values) and fold change (FC) ≤ -1.5 (calculated as the ratio of the average across all hPSC-TSCDX2 samples over the average across all hPSC-TS samples).
EnsembleID	GeneSymbol	p-value	FDR q-value	FC (hTESCs / hTSCs)
ENSG00000179913	B3GNT3	4.68e-14	4.92e-10	-2.59178
ENSG00000280109	PLAC4	1.01e-06	1.32e-05	-2.30603
ENSG00000204632	HLA-G	3.45e-10	9.91e-08	-2.2592
ENSG00000254415	SIGLEC14	7.73e-07	1.12e-05	-2.24283
ENSG00000171303	KCNK3	8.01e-07	1.14e-05	-2.19278
ENSG00000174697	LEP	6.1e-05	0.000262506	-2.14153
ENSG00000170627	GTSF1	0.00148657	0.00293372	-2.11381
ENSG00000213401	MAGEA12	0.000577803	0.00142857	-2.1136
ENSG00000142511	GPR32	9.83e-07	1.31e-05	-2.07286
ENSG00000221867	MAGEA3	0.00165695	0.00318906	-2.06187
ENSG00000106689	LHX2	5.32e-10	1.24e-07	-2.02364
ENSG00000125462	C1orf61	7.07e-13	3.71e-09	-2.01262
ENSG00000102287	GABRE	9.91e-08	2.92e-06	-1.98473
ENSG00000263711	AC079062.1	0.00041558	0.00111603	-1.98162
ENSG00000132026	RTBDN	3.23e-10	9.7e-08	-1.977
ENSG00000105501	SIGLEC5	1.33e-11	2.32e-08	-1.97417
ENSG00000181126	HLA-V	2.59e-10	9.01e-08	-1.95833
ENSG00000221826	PSG3	0.000738704	0.00172067	-1.95747
ENSG00000012779	ALOX5	1.14e-08	7.74e-07	-1.94564
ENSG00000166825	ANPEP	2.67e-07	5.47e-06	-1.93451
ENSG00000189052	CGB5	5.84e-05	0.000253239	-1.93123
ENSG00000168389	MFSD2A	3.37e-05	0.000169429	-1.92892
ENSG00000131620	ANO1	6.3e-05	0.000268822	-1.92773
ENSG00000156009	MAGEA8	2.72e-05	0.000144237	-1.92652
ENSG00000068831	RASGRP2	2.85e-08	1.36e-06	-1.9249
ENSG00000196917	HCAR1	4.3e-08	1.73e-06	-1.92133
ENSG00000110934	BIN2	1.01e-08	7.35e-07	-1.92102
ENSG00000171124	FUT3	9.08e-08	2.74e-06	-1.91673
ENSG00000104833	TUBB4A	2.85e-06	2.8e-05	-1.91403
ENSG00000013297	CLDN11	1.69e-07	3.91e-06	-1.90759
ENSG00000105472	CLEC11A	2.57e-08	1.29e-06	-1.90592
ENSG00000070915	SLC12A3	7.44e-07	1.09e-05	-1.90255
ENSG00000227932	SELENOOLP	7.28e-05	0.000299639	-1.89963
ENSG00000170848	PSG6	3.24e-05	0.000164179	-1.89304
ENSG00000100167	SEPT3	8.22e-09	6.68e-07	-1.89271
ENSG00000214049	UCA1	5.8e-05	0.000251924	-1.89158
ENSG00000197172	MAGEA6	0.00359797	0.00586633	-1.88376
ENSG00000204642	HLA-F	2.47e-07	5.18e-06	-1.88351
ENSG00000206195	DUXAP8	0.000158318	0.000539516	-1.8816
ENSG00000137948	BRDT	0.0105255	0.0135376	-1.87213
ENSG00000213030	CGB8	0.000113309	0.000419597	-1.86929
ENSG00000260266	PPIAP46	6.74e-05	0.000283367	-1.86235
ENSG00000080007	DDX43	0.000437746	0.00115925	-1.86192
ENSG00000183688	RFLNB	1.67e-08	9.83e-07	-1.86135
ENSG00000229142	HCG4P8	1.07e-09	1.98e-07	-1.85854
ENSG00000165092	ALDH1A1	9.6e-05	0.000370176	-1.85225
ENSG00000251381	LINC00958	0.00177428	0.00335911	-1.83918
ENSG00000171402	XAGE3	0.000694552	0.00164112	-1.83251
ENSG00000104827	CGB3	0.000182222	0.000598453	-1.8314
ENSG00000177464	GPR4	2.32e-08	1.22e-06	-1.82586
ENSG00000184730	APOBR	9.53e-08	2.84e-06	-1.82105
ENSG00000069122	ADGRF5	1.58e-07	3.79e-06	-1.81196
ENSG00000127920	GNG11	1.52e-06	1.78e-05	-1.80934
ENSG00000135318	NT5E	0.000285495	0.000846082	-1.80738
ENSG00000143369	ECM1	2.25e-10	8.57e-08	-1.8067
ENSG00000105641	SLC5A5	0.000351167	0.000986292	-1.80343
ENSG00000133135	RNF128	3.28e-06	3.13e-05	-1.80139
ENSG00000203783	PRR9	0.00147378	0.00291559	-1.80067
ENSG00000145358	DDIT4L	1.82e-07	4.15e-06	-1.79807
ENSG00000187268	FAM9C	0.0224241	0.0244465	-1.79623
ENSG00000204832	ST8SIA6-AS1	1.69e-05	0.000102944	-1.78905
ENSG00000128340	RAC2	4.86e-09	5.05e-07	-1.78698
ENSG00000182240	BACE2	4.03e-07	7.17e-06	-1.78634
ENSG00000248810	LINC02432	3.45e-05	0.000172805	-1.78531
ENSG00000056291	NPFFR2	2.49e-07	5.22e-06	-1.77859
ENSG00000104818	CGB2	0.00022829	0.000710965	-1.75645
ENSG00000132517	SLC52A1	3.8e-06	3.45e-05	-1.75377
ENSG00000137441	FGFBP2	0.000616887	0.00149905	-1.75353
ENSG00000184029	DSCR4	0.00232575	0.00416133	-1.75249
ENSG00000099399	MAGEB2	0.00121539	0.00251677	-1.74659
ENSG00000196684	HSH2D	1.18e-05	7.92e-05	-1.74281
ENSG00000266602	AC008109.1	1.73e-05	0.000104335	-1.74204
ENSG00000163492	CCDC141	2.21e-09	3.24e-07	-1.73957
ENSG00000130829	DUSP9	2.34e-05	0.000129444	-1.73396
ENSG00000010310	GIPR	1.26e-08	8.38e-07	-1.73137
ENSG00000107736	CDH23	1.5e-08	9.35e-07	-1.73117
ENSG00000198054	DSCR8	0.00366363	0.00595182	-1.72568
ENSG00000127585	FBXL16	1.06e-10	6.18e-08	-1.72559
ENSG00000233828	LINC01949	0.0125502	0.0155605	-1.72468
ENSG00000226088	AL158839.1	6.65e-09	6.17e-07	-1.71926
ENSG00000268864	AC011487.2	1.3e-06	1.59e-05	-1.71569
ENSG00000159713	TPPP3	0.000363036	0.00101138	-1.71452
ENSG00000161681	SHANK1	2.13e-07	4.62e-06	-1.71132
ENSG00000165272	AQP3	1.29e-06	1.58e-05	-1.7056
ENSG00000105198	LGALS13	0.000530871	0.00134059	-1.70545
ENSG00000012223	LTF	0.00139011	0.00278841	-1.70219
ENSG00000105643	ARRDC2	2.73e-08	1.34e-06	-1.70189
ENSG00000174156	GSTA3	0.000109913	0.000410528	-1.70122
ENSG00000130475	FCHO1	5.59e-11	4.62e-08	-1.69786
ENSG00000130876	SLC7A10	0.000107314	0.000403689	-1.69632
ENSG00000165462	PHOX2A	2.69e-07	5.47e-06	-1.69593
ENSG00000187621	TCL6	0.000468386	0.00121948	-1.69497
ENSG00000009950	MLXIPL	2.89e-08	1.37e-06	-1.69302
ENSG00000125895	TMEM74B	2.91e-08	1.37e-06	-1.6898
ENSG00000280809	LINC00836	0.0012877	0.00262816	-1.68875
ENSG00000091972	CD200	0.0002058	0.000657588	-1.68641
ENSG00000248370	LINC02434	0.000591856	0.00145272	-1.68333
ENSG00000124467	PSG8	0.00224795	0.0040525	-1.68179
ENSG00000265190	ANXA8	3.19e-05	0.000162705	-1.68089
ENSG00000186847	KRT14	0.00135288	0.00272693	-1.67987
ENSG00000105825	TFPI2	5.29e-06	4.39e-05	-1.67936
ENSG00000156966	B3GNT7	1.2e-10	6.2e-08	-1.6792
ENSG00000134533	RERG	3.28e-05	0.000165863	-1.67903
ENSG00000273297	AC009275.1	5.39e-07	8.61e-06	-1.67568
ENSG00000164532	TBX20	4.54e-05	0.000209862	-1.67454
ENSG00000113249	HAVCR1	0.000131616	0.00047051	-1.67441
ENSG00000242221	PSG2	0.00206238	0.00378225	-1.67365
ENSG00000163898	LIPH	7.61e-07	1.11e-05	-1.67183
ENSG00000183734	ASCL2	4.98e-07	8.17e-06	-1.67132
ENSG00000107317	PTGDS	2.47e-06	2.53e-05	-1.67018
ENSG00000161082	CELF5	1.28e-05	8.45e-05	-1.66909
ENSG00000100558	PLEK2	9.82e-06	7.03e-05	-1.66487
ENSG00000155657	TTN	4.66e-09	4.95e-07	-1.66485
ENSG00000141255	SPATA22	0.00118526	0.0024734	-1.66425
ENSG00000196878	LAMB3	2.1e-09	3.2e-07	-1.66278
ENSG00000268756	AC104534.1	5.3e-08	1.98e-06	-1.66184
ENSG00000046774	MAGEC2	0.0106654	0.0136823	-1.66119
ENSG00000169164	AL159987.1	0.00193488	0.0036006	-1.65465
ENSG00000123095	BHLHE41	6.09e-07	9.39e-06	-1.65402
ENSG00000177679	SRRM3	1.55e-08	9.37e-07	-1.65224
ENSG00000152804	HHEX	5.42e-05	0.000240061	-1.651
ENSG00000176998	HCG4	4.25e-09	4.75e-07	-1.65072
ENSG00000231208	ZBTB46-AS1	0.000628929	0.00152026	-1.64741
ENSG00000269565	GPR32P1	3.35e-06	3.17e-05	-1.64679
ENSG00000205795	CYS1	4.24e-06	3.76e-05	-1.64358
ENSG00000163013	FBXO41	1.98e-12	4.16e-09	-1.64149
ENSG00000103489	XYLT1	9.95e-08	2.93e-06	-1.64134
ENSG00000241104	CEACAMP10	0.00959441	0.0126387	-1.63428
ENSG00000271394	RF00100	0.000674162	0.00160268	-1.63247
ENSG00000076864	RAP1GAP	3.59e-07	6.57e-06	-1.63228
ENSG00000196337	CGB7	0.000270481	0.000809814	-1.63219
ENSG00000129990	SYT5	0.00492907	0.00749845	-1.63156
ENSG00000226080	AC062028.2	5.81e-06	4.74e-05	-1.63082
ENSG00000173868	PHOSPHO1	0.00149698	0.00295093	-1.62828
ENSG00000085563	ABCB1	0.000119968	0.00043796	-1.6281
ENSG00000166961	MS4A15	4.17e-05	0.00019738	-1.62804
ENSG00000110436	SLC1A2	0.000339008	0.00095946	-1.62701
ENSG00000130303	BST2	0.00150742	0.00296761	-1.62676
ENSG00000124107	SLPI	0.000385981	0.00106142	-1.6238
ENSG00000233215	LINC01687	0.000944043	0.00208214	-1.62339
ENSG00000173890	GPR160	2.04e-11	2.38e-08	-1.62037
ENSG00000157851	DPYSL5	0.000595579	0.00145799	-1.61862
ENSG00000268601	AC115522.1	2.16e-06	2.3e-05	-1.61795
ENSG00000267631	CGB1	3e-05	0.000155769	-1.61692
ENSG00000167680	SEMA6B	4.56e-07	7.76e-06	-1.61611
ENSG00000092929	UNC13D	1.47e-08	9.22e-07	-1.61523
ENSG00000166816	LDHD	0.000131892	0.000470704	-1.61523
ENSG00000158825	CDA	3.07e-06	2.98e-05	-1.61481
ENSG00000157766	ACAN	0.0130247	0.0160296	-1.61404
ENSG00000272405	AL365181.3	2.09e-08	1.16e-06	-1.61013
ENSG00000197182	MIRLET7BHG	6.39e-11	4.62e-08	-1.60984
ENSG00000008735	MAPK8IP2	6.21e-09	5.98e-07	-1.6092
ENSG00000147381	MAGEA4	0.0116955	0.0147143	-1.60903
ENSG00000132677	RHBG	4.06e-10	1.04e-07	-1.60895
ENSG00000183668	PSG9	0.00167919	0.00321713	-1.60714
ENSG00000283023	AC116618.1	0.00239724	0.00425734	-1.60675
ENSG00000179314	WSCD1	5.04e-06	4.22e-05	-1.60667
ENSG00000104826	LHB	0.000139588	0.000491475	-1.60529
ENSG00000141968	VAV1	0.000437101	0.001159	-1.60389
ENSG00000282870	FRG1DP	0.00250574	0.00440312	-1.60205
ENSG00000166126	AMN	2.86e-10	9.35e-08	-1.60193
ENSG00000140479	PCSK6	1.62e-09	2.66e-07	-1.60161
ENSG00000183067	IGSF5	0.000245505	0.000751314	-1.59946
ENSG00000223552	AC098613.1	0.00128876	0.0026293	-1.59879
ENSG00000130821	SLC6A8	5.65e-09	5.62e-07	-1.59855
ENSG00000204941	PSG5	0.0005284	0.00133627	-1.59826
ENSG00000175274	TP53I11	5.87e-08	2.12e-06	-1.59469
ENSG00000236417	CTSLP1	8.54e-07	1.2e-05	-1.59341
ENSG00000238033	AC002480.4	1.67e-07	3.88e-06	-1.59292
ENSG00000105696	TMEM59L	3.04e-05	0.000157103	-1.59277
ENSG00000065717	TLE2	3.57e-06	3.33e-05	-1.59036
ENSG00000152527	PLEKHH2	2.44e-08	1.26e-06	-1.59006
ENSG00000225210	DUXAP9	0.00107058	0.00228959	-1.58664
ENSG00000268655	AC008687.4	0.000428165	0.00113962	-1.58509
ENSG00000154764	WNT7A	4.12e-10	1.04e-07	-1.58482
ENSG00000187569	DPPA3	0.00331192	0.0054848	-1.58462
ENSG00000196639	HRH1	2.97e-08	1.39e-06	-1.58427
ENSG00000065989	PDE4A	2.14e-08	1.17e-06	-1.58333
ENSG00000228559	AL033519.3	7.24e-09	6.33e-07	-1.58321
ENSG00000088836	SLC4A11	1.57e-08	9.4e-07	-1.58292
ENSG00000105419	MEIS3	8.14e-07	1.15e-05	-1.58285
ENSG00000126882	FAM78A	0.000103268	0.000392019	-1.58143
ENSG00000142156	COL6A1	5.88e-07	9.15e-06	-1.58033
ENSG00000266830	AC061975.6	0.000143967	0.000502347	-1.58016
ENSG00000104722	NEFM	0.000527917	0.00133541	-1.57908
ENSG00000163220	S100A9	9.45e-05	0.000365958	-1.57906
ENSG00000141854	MISP3	5.51e-06	4.55e-05	-1.57858
ENSG00000109610	SOD3	1.03e-06	1.34e-05	-1.5775
ENSG00000214922	HLA-F-AS1	7.38e-10	1.52e-07	-1.57723
ENSG00000163520	FBLN2	1.54e-08	9.37e-07	-1.57619
ENSG00000138028	CGREF1	6.6e-07	9.98e-06	-1.57531
ENSG00000248583	AC119751.3	1.81e-05	0.000107161	-1.57198
ENSG00000022267	FHL1	6.64e-07	1e-05	-1.57138
ENSG00000231924	PSG1	0.000759314	0.0017566	-1.57021
ENSG00000145063	AC062028.1	2.53e-05	0.000137486	-1.56954
ENSG00000152213	ARL11	1.13e-09	2.04e-07	-1.56832
ENSG00000196209	SIRPB2	0.000114394	0.000422603	-1.56806
ENSG00000168405	CMAHP	1.06e-06	1.37e-05	-1.56753
ENSG00000225778	PROSER2-AS1	0.017437	0.0200941	-1.56706
ENSG00000149564	ESAM	6.14e-05	0.000263862	-1.56683
ENSG00000278704	BX004987.1	0.00147765	0.00292161	-1.5666
ENSG00000173210	ABLIM3	2.18e-08	1.17e-06	-1.56595
ENSG00000134326	CMPK2	1.63e-10	6.6e-08	-1.56469
ENSG00000104059	FAM189A1	0.000367059	0.00102016	-1.56318
ENSG00000177453	NIM1K	1.11e-08	7.69e-07	-1.56302
ENSG00000006638	TBXA2R	4.68e-05	0.00021468	-1.56273
ENSG00000145623	OSMR	5.76e-05	0.000251033	-1.56196
ENSG00000101282	RSPO4	0.00268491	0.00465103	-1.5612
ENSG00000168779	SHOX2	5e-06	4.2e-05	-1.5612
ENSG00000102109	PCSK1N	1.18e-08	7.94e-07	-1.56109
ENSG00000105639	JAK3	7.81e-11	4.88e-08	-1.56072
ENSG00000231976	FAM238B	1.98e-05	0.000113974	-1.56056
ENSG00000079393	DUSP13	9.18e-06	6.71e-05	-1.55978
ENSG00000229953	AL590666.2	2.22e-08	1.17e-06	-1.5583
ENSG00000159871	LYPD5	8.02e-05	0.000323559	-1.55623
ENSG00000160179	ABCG1	3.45e-05	0.000172805	-1.55617
ENSG00000112195	TREML2	0.00894394	0.011968	-1.55521
ENSG00000261838	AC092718.6	1.11e-05	7.61e-05	-1.55476
ENSG00000222612	RNU2-52P	0.000527159	0.00133455	-1.55139
ENSG00000243137	PSG4	0.000958863	0.00210642	-1.55074
ENSG00000133454	MYO18B	0.0220339	0.0241238	-1.55059
ENSG00000111331	OAS3	0.0289539	0.0298224	-1.54912
ENSG00000151702	FLI1	0.000394093	0.00107733	-1.54881
ENSG00000261371	PECAM1	7.45e-05	0.000305573	-1.54756
ENSG00000054598	FOXC1	3.61e-07	6.59e-06	-1.54714
ENSG00000249125	AC093821.1	0.00120559	0.00250344	-1.54596
ENSG00000124126	PREX1	0.00173305	0.00329806	-1.54487
ENSG00000186897	C1QL4	2.95e-06	2.89e-05	-1.54364
ENSG00000134716	CYP2J2	0.00233829	0.00417807	-1.54255
ENSG00000188582	PAQR9	0.000176222	0.000584227	-1.54251
ENSG00000169884	WNT10B	9.79e-06	7.02e-05	-1.5424
ENSG00000282943	AC004784.1	0.000281868	0.000836748	-1.54133
ENSG00000115194	SLC30A3	0.000343336	0.000968591	-1.54117
ENSG00000077327	SPAG6	3.74e-06	3.42e-05	-1.54115
ENSG00000267709	AC024592.2	5.29e-05	0.000235668	-1.53864
ENSG00000105376	ICAM5	0.000106609	0.000401327	-1.53429
ENSG00000058091	CDK14	4.32e-06	3.82e-05	-1.53058
ENSG00000074410	CA12	4.68e-07	7.91e-06	-1.52941
ENSG00000102891	MT4	0.00106918	0.00228798	-1.52933
ENSG00000180438	TPRXL	2.7e-06	2.7e-05	-1.52864
ENSG00000176387	HSD11B2	0.00106879	0.00228763	-1.52814
ENSG00000100097	LGALS1	7.01e-09	6.3e-07	-1.5262
ENSG00000273340	MICE	9.08e-09	6.89e-07	-1.52608
ENSG00000255737	AGAP2-AS1	8.44e-10	1.7e-07	-1.52528
ENSG00000142623	PADI1	1.33e-08	8.6e-07	-1.52504
ENSG00000185112	FAM43A	1.09e-05	7.52e-05	-1.52489
ENSG00000151025	GPR158	7.85e-05	0.000318001	-1.52477
ENSG00000157884	CIB4	0.000251909	0.000766667	-1.52451
ENSG00000121552	CSTA	3.15e-06	3.04e-05	-1.52308
ENSG00000114638	UPK1B	1.59e-05	9.89e-05	-1.5229
ENSG00000198734	F5	9.29e-05	0.000361657	-1.52109
ENSG00000143119	CD53	1.47e-05	9.35e-05	-1.52085
ENSG00000265060	PPY2P	0.000207886	0.000662639	-1.52003
ENSG00000261761	AL136537.2	0.00771393	0.0106561	-1.51984
ENSG00000189023	MAGEB16	0.0042816	0.00674302	-1.51937
ENSG00000131746	TNS4	1.77e-05	0.000105603	-1.51926
ENSG00000172901	LVRN	0.000402153	0.00109085	-1.51924
ENSG00000186564	FOXD2	2.98e-06	2.91e-05	-1.51893
ENSG00000102452	NALCN	4.72e-06	4.05e-05	-1.51683
ENSG00000203857	HSD3B1	3.56e-05	0.000176091	-1.51664
ENSG00000189221	MAOA	2.1e-05	0.000119321	-1.51663
ENSG00000123342	MMP19	2.95e-10	9.35e-08	-1.51495
ENSG00000205413	SAMD9	0.000741362	0.00172533	-1.51488
ENSG00000244306	AL589743.1	0.00038491	0.00105967	-1.51487
ENSG00000168065	SLC22A11	4.94e-05	0.000223416	-1.51477
ENSG00000129993	CBFA2T3	0.00224738	0.00405217	-1.51413
ENSG00000089847	ANKRD24	1.96e-08	1.13e-06	-1.51241
ENSG00000214711	CAPN14	1.72e-05	0.000104273	-1.50729
ENSG00000020633	RUNX3	1.71e-05	0.000103656	-1.50695
ENSG00000130822	PNCK	1.11e-05	7.59e-05	-1.50573
ENSG00000164647	STEAP1	5.68e-05	0.000248296	-1.5053
ENSG00000102362	SYTL4	1.22e-06	1.51e-05	-1.50493
ENSG00000185168	LINC00482	3.04e-07	5.82e-06	-1.50482
ENSG00000240694	PNMA2	0.00164436	0.00317065	-1.50276
ENSG00000273143	AL355512.1	5.15e-08	1.95e-06	-1.50186

## Sheet: Table S9
Supplemental Table S9. Gene ontology (GO) categories identified as associated (p-value<0.01) with genes expressed at significantly higher expression levels in hPSC-TSCDX2 vs. hPSC-TS cells. Gene ontology categories are listed along with their respective p-values of enrichment, false discovery rate (FDR)-adjusted p-values of enrichment, and specific genes relevant to each gene ontology category.
Gene Ontology Category	p-value	FDR-adjusted p-value	Number of Genes with Significantly Higher Expression in hTESCs vs. hTSCs within GO Category	Genes with Significantly Higher Expression in hTESCs vs. hTSCs within GO Category
GO_REGULATION_OF_CELL_DIFFERENTIATION	1.24164e-11	4.72151e-08	64	ANKRD1, BOC, CDON, CDX2, CHN1, CNTN4, COL3A1, CRB2, CTNNA2, CXCL12, CXCL14, CXCR4, DLX2, DMTN, DPYSL3, FLRT2, GDF6, H2AFY2, HAS2, HEY2, HOXB8, ID4, IGFBP3, IRX3, ISL1, LEF1, LPAR1, LPL, MAF, MAFB, MAP1B, MAP2, MEF2C, NDNF, NR0B1, NREP, NTF3, PDPN, POSTN, PRKCQ, PROX1, RASGRP1, RELN, RGCC, RGS4, RUNX1T1, SDC2, SEMA3D, SLIT2, SMAD6, SMOC1, SORL1, SOSTDC1, SOX11, SOX5, SPP1, TCF4, TENM4, TFAP2B, TNR…
GO_SKELETAL_SYSTEM_DEVELOPMENT	1.2531e-11	4.72151e-08	31	AUTS2, CDH11, CDX1, COL11A1, COL19A1, COL2A1, COL3A1, COL6A3, DLX2, DLX5, FREM1, GDF6, HAS2, HHIP, HMGA2, HOXB5, HOXB6, HOXB8, HOXB9, HOXC4, HOXC8, LECT2, MAF, MATN2, MEF2C, PTH1R, SOX11, SOX5, SULF1, WFIKKN1, WNT5B
GO_ANIMAL_ORGAN_MORPHOGENESIS	1.41702e-11	4.72151e-08	45	ACTA2, ANKRD1, AUTS2, CDON, CDX1, CDX2, COL11A1, COL2A1, COL3A1, COL6A3, CPE, CRB2, CTNNA2, DACT1, DLX2, DLX5, FLRT2, FREM1, GPC6, HAS2, HEY2, HHIP, HOXB5, HOXB6, HOXB8, HOXC4, HOXC8, ID4, IRX3, ISL1, KLHL3, LEF1, MAFB, MATN2, MEF2C, MYL3, NKD1, PROX1, SLIT2, SMAD6, SOSTDC1, SOX11, SULF1, TFAP2B, TNC
GO_EXTRACELLULAR_MATRIX	8.54166e-11	2.13456e-07	30	ADAMTS2, ADAMTSL2, ANGPTL2, CDH13, CDON, COL11A1, COL15A1, COL19A1, COL26A1, COL2A1, COL3A1, COL6A3, COL6A6, CXCL12, FLRT2, FREM1, GPC6, MATN2, MXRA5, NDNF, POSTN, RELN, SBSPON, SDC2, SERPINA5, SMOC1, SULF1, TNC, TRIL, WNT5B
GO_NEUROGENESIS	1.60323e-10	3.20518e-07	56	ANKRD1, APCDD1, AUTS2, BOC, CDH11, CDON, CHN1, CNTN4, COL3A1, CTNNA2, CXCL12, CXCR4, DLX2, DLX5, DPYSL3, FLRT2, GDF6, GRIN2A, HEY2, HHIP, HOXC8, ID4, IRX3, ISL1, LEF1, LPAR1, MAP1B, MAP2, MATN2, MEF2C, NDNF, NKD1, NREP, NTF3, POSTN, PRKCQ, PROX1, RELN, SDC2, SEMA3D, SH3GL2, SLIT2, SORL1, SOX11, SOX5, SPP1, TCF4, TENM2, TENM4, TNC, UNC5B, UNC5C, UST, WNT5B, ZEB2, ZNF521
GO_REGULATION_OF_CELL_DEVELOPMENT	4.23709e-10	7.05899e-07	40	ANKRD1, CDON, CHN1, CNTN4, COL3A1, CTNNA2, CXCL12, CXCR4, DLX2, DMTN, DPYSL3, FLRT2, GDF6, HAS2, HEY2, ID4, IRX3, ISL1, LPAR1, MAP1B, MAP2, MEF2C, NDNF, NREP, NTF3, PDPN, POSTN, PROX1, RELN, RGS4, SDC2, SEMA3D, SLIT2, SORL1, SOX11, SPP1, TCF4, TENM4, UST, ZEB2
GO_REGIONALIZATION	7.10138e-10	9.17089e-07	23	CDON, CDX1, CDX2, CRB2, DLX2, HEY2, HHIP, HOXB5, HOXB6, HOXB8, HOXB9, HOXC4, HOXC8, IRX3, ISL1, LEF1, MAFB, MEF2C, NKD1, RELN, SMAD6, SOSTDC1, ZEB2
GO_COLLAGEN_CONTAINING_EXTRACELLULAR_MATRIX	7.87971e-10	9.17089e-07	25	ADAMTS2, ANGPTL2, CDH13, CDON, COL11A1, COL15A1, COL19A1, COL26A1, COL2A1, COL3A1, COL6A3, COL6A6, CXCL12, FREM1, GPC6, MATN2, MXRA5, POSTN, SBSPON, SDC2, SERPINA5, SMOC1, SULF1, TNC, WNT5B
GO_NEURON_DIFFERENTIATION	8.25711e-10	9.17089e-07	49	ANKRD1, AUTS2, BOC, CDH11, CDON, CHN1, CNTN4, CTNNA2, CXCL12, CXCR4, DLX2, DLX5, DPYSL3, FLRT2, GDF6, HEY2, HOXC8, ID4, IRX3, ISL1, LPAR1, MAP1B, MAP2, MATN2, MEF2C, NDNF, NKD1, NREP, NTF3, POSTN, PRKCQ, PROX1, RELN, SDC2, SEMA3D, SH3GL2, SLIT2, SOX11, SPP1, TCF4, TENM2, TENM4, TNC, UNC5B, UNC5C, UST, WNT5B, ZEB2, ZNF521
GO_CELL_MORPHOGENESIS_INVOLVED_IN_DIFFERENTIATION	3.57862e-09	3.57719e-06	33	AUTS2, BOC, CDH11, CHN1, CNTN4, COL6A3, CTNNA2, CXCL12, CXCR4, DLX5, DMTN, FLRT2, HAS2, HRH2, ISL1, LEF1, MAP1B, MAP2, MATN2, MEF2C, PDPN, POSTN, PRKCQ, PROX1, RELN, SDC2, SEMA3D, SLIT2, SPP1, UNC5B, UNC5C, UST, ZEB2
GO_CELLULAR_COMPONENT_MORPHOGENESIS	5.805e-09	5.27516e-06	42	ANKRD1, AUTS2, BOC, CDH11, CDH13, CDH7, CHN1, CNTN4, COL6A3, CTNNA2, CXCL12, CXCR4, DLX5, DMTN, FGD5, FLRT2, HAS2, HRH2, ISL1, LEF1, LPAR1, MAP1B, MAP2, MATN2, MEF2C, NTF3, PDPN, PLA2G3, POSTN, PRKCQ, PROX1, RELN, SDC2, SEMA3D, SH3GL2, SLIT2, SPP1, TENM4, UNC5B, UNC5C, UST, ZEB2
GO_SKELETAL_SYSTEM_MORPHOGENESIS	8.73156e-09	7.27339e-06	18	AUTS2, CDX1, COL11A1, COL2A1, COL6A3, DLX2, DLX5, FREM1, HAS2, HHIP, HOXB5, HOXB6, HOXB8, HOXC4, HOXC8, MATN2, MEF2C, SOX11
GO_REGULATION_OF_NEURON_DIFFERENTIATION	1.34194e-08	1.03185e-05	30	ANKRD1, CDON, CHN1, CNTN4, CTNNA2, CXCL12, DLX2, DPYSL3, GDF6, HEY2, ID4, IRX3, ISL1, LPAR1, MAP1B, MAP2, MEF2C, NDNF, NREP, NTF3, PROX1, RELN, SDC2, SEMA3D, SLIT2, SOX11, SPP1, TCF4, UST, ZEB2
GO_TISSUE_MORPHOGENESIS	1.95686e-08	1.3972e-05	30	ACTA2, ANKRD1, COL11A1, COL3A1, COL6A3, CRB2, DACT1, EDNRA, EYA2, GPC6, HEY2, HHIP, HMGA2, ID4, IRX3, ISL1, KLHL3, LEF1, MATN2, MEF2C, MYL3, NKD1, PDPN, PROX1, SLIT2, SOSTDC1, SOX11, SULF1, TNC, ZEB2
GO_REGULATION_OF_NERVOUS_SYSTEM_DEVELOPMENT	2.65532e-08	1.7695e-05	36	ANKRD1, CDON, CHN1, CNTN4, COL3A1, CTNNA2, CXCL12, CXCR4, DLX2, DPYSL3, FLRT2, GDF6, HEY2, ID4, IRX3, ISL1, LPAR1, LRFN5, MAP1B, MAP2, MEF2C, NDNF, NREP, NTF3, PROX1, RELN, SDC2, SEMA3D, SLIT2, SORL1, SOX11, SPP1, TCF4, TENM4, UST, ZEB2
GO_PATTERN_SPECIFICATION_PROCESS	6.83692e-08	4.06555e-05	23	CDON, CDX1, CDX2, CRB2, DLX2, HEY2, HHIP, HOXB5, HOXB6, HOXB8, HOXB9, HOXC4, HOXC8, IRX3, ISL1, LEF1, MAFB, MEF2C, NKD1, RELN, SMAD6, SOSTDC1, ZEB2
GO_AXON_DEVELOPMENT	6.9142e-08	4.06555e-05	25	AUTS2, BOC, CDH11, CHN1, CNTN4, CTNNA2, CXCL12, CXCR4, DLX5, FLRT2, ISL1, MAP1B, MAP2, MATN2, NREP, PRKCQ, RELN, SEMA3D, SLIT2, SPP1, TNC, UNC5B, UNC5C, UST, ZEB2
GO_BIOLOGICAL_ADHESION	9.26189e-08	5.14344e-05	46	ADAMTS18, BOC, CADM3, CDH11, CDH13, CDH7, CDON, CNTN4, COL15A1, COL19A1, COL26A1, COL3A1, COL6A3, COL6A6, CRB2, CTNNA2, CXCL12, CXCR4, CYP1B1, DMTN, FLRT2, FREM1, HAS2, HLA-DPB1, KIRREL1, LEF1, LRFN5, LRRC4, LSAMP, NDNF, PCDH18, PCDH7, PCDHB15, PCDHB5, PDE3B, PDPN, POSTN, PRKCQ, RASGRP1, RELN, RGCC, SMAD6, SPP1, TENM2, TENM4, TNC
GO_CHONDROCYTE_DIFFERENTIATION	1.24158e-07	6.53202e-05	12	COL11A1, COL2A1, COL6A3, GDF6, HMGA2, MAF, MATN2, MEF2C, PTH1R, SOX5, SULF1, WNT5B
GO_POSITIVE_REGULATION_OF_CELL_DIFFERENTIATION	1.70606e-07	8.52691e-05	36	ANKRD1, BOC, CDON, CDX2, CRB2, CTNNA2, CXCL12, CXCR4, DLX2, DMTN, DPYSL3, GDF6, H2AFY2, HAS2, ID4, IGFBP3, IRX3, ISL1, LEF1, LPAR1, LPL, MAP1B, MEF2C, NDNF, PDPN, PROX1, RASGRP1, RELN, RGCC, SLIT2, SOX11, SOX5, TCF4, TENM4, WNT5B, ZEB2
GO_EMBRYONIC_SKELETAL_SYSTEM_DEVELOPMENT	2.33405e-07	0.000111101	12	AUTS2, COL11A1, COL2A1, DLX2, HOXB5, HOXB6, HOXB8, HOXB9, HOXC4, MEF2C, SOX11, SULF1
GO_CELL_PART_MORPHOGENESIS	3.79675e-07	0.000172511	28	AUTS2, BOC, CDH11, CHN1, CNTN4, CTNNA2, CXCL12, CXCR4, DLX5, FLRT2, ISL1, MAP1B, MAP2, MATN2, NTF3, PDPN, POSTN, PRKCQ, RELN, SDC2, SEMA3D, SH3GL2, SLIT2, SPP1, UNC5B, UNC5C, UST, ZEB2
GO_CELL_MORPHOGENESIS_INVOLVED_IN_NEURON_DIFFERENTIATION	7.29322e-07	0.00031697	25	AUTS2, BOC, CDH11, CHN1, CNTN4, CTNNA2, CXCL12, CXCR4, DLX5, FLRT2, ISL1, MAP1B, MAP2, MATN2, MEF2C, PRKCQ, RELN, SDC2, SEMA3D, SLIT2, SPP1, UNC5B, UNC5C, UST, ZEB2
GO_EMBRYONIC_SKELETAL_SYSTEM_MORPHOGENESIS	8.61507e-07	0.000358818	10	AUTS2, COL11A1, COL2A1, DLX2, HOXB5, HOXB6, HOXB8, HOXC4, MEF2C, SOX11
GO_LOCOMOTION	9.13535e-07	0.000365268	54	APCDD1, AUTS2, BOC, C5, CDH13, CHN1, CNTN4, COL3A1, CRB2, CTNNA2, CXCL12, CXCL14, CXCR4, CYP1B1, DACH1, DLX5, DMTN, DPYSL3, FAM110C, FLRT2, GPC6, GRIN2A, GYPC, HAS2, HOXB9, IGFBP3, ISL1, LECT2, LEF1, LPAR1, MAP1B, MATN2, MEF2C, NDNF, NKD1, NTF3, OPRK1, PDPN, PHACTR1, PLA2G3, POSTN, PRKCQ, PROX1, RELN, RGCC, SDC2, SEMA3D, SLIT2, SORL1, SULF1, UNC5B, UNC5C, WNT5B, ZEB2
GO_CONNECTIVE_TISSUE_DEVELOPMENT	1.53367e-06	0.000556699	16	ACTA2, COL11A1, COL2A1, COL6A3, DLX2, GDF6, HMGA2, HOXC4, ID4, MAF, MATN2, MEF2C, PTH1R, SOX5, SULF1, WNT5B
GO_CARTILAGE_DEVELOPMENT	1.55888e-06	0.000556699	14	COL11A1, COL2A1, COL6A3, DLX2, GDF6, HMGA2, HOXC4, MAF, MATN2, MEF2C, PTH1R, SOX5, SULF1, WNT5B
GO_EXTRACELLULAR_MATRIX_STRUCTURAL_CONSTITUENT_CONFERRING_TENSILE_STRENGTH	1.55938e-06	0.000556699	7	COL11A1, COL15A1, COL19A1, COL2A1, COL3A1, COL6A3, COL6A6
GO_ANTERIOR_POSTERIOR_PATTERN_SPECIFICATION	1.95502e-06	0.000673876	14	CDON, CDX1, CDX2, CRB2, HEY2, HOXB5, HOXB6, HOXB8, HOXB9, HOXC4, HOXC8, LEF1, NKD1, ZEB2
GO_NEURON_DEVELOPMENT	2.1296e-06	0.000709584	36	ANKRD1, AUTS2, BOC, CDH11, CHN1, CNTN4, CTNNA2, CXCL12, CXCR4, DLX5, DPYSL3, FLRT2, ISL1, LPAR1, MAP1B, MAP2, MATN2, MEF2C, NDNF, NREP, NTF3, POSTN, PRKCQ, RELN, SDC2, SEMA3D, SH3GL2, SLIT2, SPP1, TENM2, TENM4, TNC, UNC5B, UNC5C, UST, ZEB2
GO_EMBRYONIC_MORPHOGENESIS	2.65077e-06	0.000854747	24	AFF3, AUTS2, CDON, COL11A1, COL2A1, CRB2, DACT1, DLX2, DLX5, EYA2, HMGA2, HOXB5, HOXB6, HOXB8, HOXC4, IRX3, LEF1, MAFB, MEF2C, PROX1, SOX11, SULF1, TENM4, ZEB2
GO_EXTRACELLULAR_MATRIX_STRUCTURAL_CONSTITUENT	3.43485e-06	0.00107296	12	COL11A1, COL15A1, COL19A1, COL2A1, COL3A1, COL6A3, COL6A6, MATN2, MXRA5, POSTN, SBSPON, TNC
GO_EMBRYO_DEVELOPMENT	4.23938e-06	0.00128415	33	AFF3, AUTS2, C5, CDON, CDX1, CDX2, COL11A1, COL2A1, CRB2, DACT1, DLX2, DLX5, EDNRA, EYA2, HEY2, HMGA2, HOXB5, HOXB6, HOXB8, HOXB9, HOXC4, IRX3, ISL1, LEF1, MAFB, MEF2C, NKD1, PROX1, SMAD6, SOX11, SULF1, TENM4, ZEB2
GO_NEGATIVE_REGULATION_OF_CELL_DEVELOPMENT	6.18338e-06	0.00181791	17	CNTN4, COL3A1, DLX2, DMTN, DPYSL3, ID4, IRX3, ISL1, LPAR1, MAP2, POSTN, RGS4, SEMA3D, SLIT2, SORL1, SOX11, SPP1
GO_TUBE_DEVELOPMENT	6.65233e-06	0.0018999	35	ADAMTS2, ADAMTSL2, C5, CDH13, CDX2, COL15A1, COL2A1, COL3A1, CYP1B1, DACT1, EDNRA, HAS2, HEY2, HHIP, HMGA2, HRH2, IRX3, ISL1, KLHL3, LEF1, MEF2C, NDNF, PDE3B, PDPN, PROX1, RGCC, SLIT2, SMAD6, SOSTDC1, SOX11, SULF1, TFAP2B, TNC, UNC5B, ZEB2
GO_NEURON_PROJECTION_GUIDANCE	7.82595e-06	0.00213143	15	BOC, CHN1, CNTN4, CXCL12, CXCR4, DLX5, FLRT2, ISL1, MATN2, PRKCQ, RELN, SEMA3D, SLIT2, UNC5B, UNC5C
GO_CARDIAC_VENTRICLE_MORPHOGENESIS	7.88945e-06	0.00213143	8	COL11A1, CPE, HEY2, ISL1, MEF2C, MYL3, PROX1, SOX11
GO_POSITIVE_REGULATION_OF_DEVELOPMENTAL_PROCESS	8.82803e-06	0.00227131	41	ANKRD1, BOC, C5, CDON, CDX2, CRB2, CTNNA2, CXCL12, CXCR4, CYP1B1, DLX2, DMTN, DPYSL3, FLRT2, GDF6, H2AFY2, HAS2, HEY2, HMGA2, ID4, IGFBP3, IRX3, ISL1, LEF1, LPAR1, LPL, MAP1B, MEF2C, NDNF, PDPN, PROX1, RASGRP1, RELN, RGCC, SLIT2, SOX11, SOX5, TCF4, TENM4, WNT5B, ZEB2
GO_CENTRAL_NERVOUS_SYSTEM_DEVELOPMENT	9.31674e-06	0.00227131	32	AUTS2, CDH11, CDON, CNTN4, COL2A1, COL3A1, CTNNA2, CXCL12, CXCR4, DLX2, DLX5, GRIN2A, H2AFY2, HOXB8, ID4, ISL1, KIF1A, LEF1, LPAR1, MAFB, MAP2, NR0B1, PCDH18, PROX1, RELN, RGS4, SH3GL2, SLIT2, SOX11, TENM4, UNC5C, ZEB2
GO_EMBRYO_DEVELOPMENT_ENDING_IN_BIRTH_OR_EGG_HATCHING	9.40874e-06	0.00227131	24	AUTS2, C5, CDX1, CDX2, COL11A1, COL2A1, CRB2, DACT1, DLX2, EDNRA, HEY2, HOXB5, HOXB6, HOXB8, HOXB9, HOXC4, ISL1, LEF1, MEF2C, NKD1, PROX1, SOX11, SULF1, ZEB2
GO_EXTRACELLULAR_STRUCTURE_ORGANIZATION	9.48059e-06	0.00227131	19	ADAMTS2, ADAMTSL2, COL11A1, COL15A1, COL19A1, COL2A1, COL3A1, COL6A3, CYP1B1, FLRT2, HAS2, LPL, NDNF, PDPN, POSTN, RGCC, SPP1, SULF1, TNC
GO_ANATOMICAL_STRUCTURE_FORMATION_INVOLVED_IN_MORPHOGENESIS	9.5433e-06	0.00227131	36	ANKRD1, C5, CDH13, CDON, CDX1, CDX2, COL11A1, COL15A1, COL2A1, CRB2, CYP1B1, DLX5, EDNRA, EYA2, HEY2, HMGA2, IRX3, ISL1, LEF1, MAFB, MEF2C, NDNF, NKD1, PDE3B, PDPN, PLA2G3, PROX1, RELN, RGCC, SLIT2, SOX11, SULF1, TENM4, TFAP2B, UNC5B, ZEB2
GO_CARDIAC_VENTRICLE_DEVELOPMENT	1.23537e-05	0.00287179	10	COL11A1, CPE, HEY2, ISL1, MEF2C, MYL3, PROX1, SLIT2, SMAD6, SOX11
GO_MESENCHYMAL_CELL_DIFFERENTIATION	1.37604e-05	0.00312612	13	CRB2, EDNRA, HAS2, HEY2, HMGA2, ISL1, LEF1, MEF2C, PDPN, RGCC, SEMA3D, SOX11, ZEB2
GO_HEAD_DEVELOPMENT	1.44159e-05	0.00320224	27	AUTS2, CDON, CNTN4, COL2A1, COL3A1, CTNNA2, CXCL12, CXCR4, DLX2, DLX5, EDNRA, GRIN2A, H2AFY2, ID4, ISL1, KIF1A, LEF1, LPAR1, MAFB, NR0B1, PCDH18, PROX1, RELN, RGS4, SLIT2, UNC5C, ZEB2
GO_CARDIAC_CHAMBER_MORPHOGENESIS	1.51943e-05	0.00330178	10	COL11A1, CPE, HEY2, ISL1, MEF2C, MYL3, PROX1, SLIT2, SMAD6, SOX11
GO_RESPONSE_TO_GROWTH_FACTOR	1.64176e-05	0.00349172	26	ADAMTSL2, ANKRD1, COL2A1, COL3A1, CRB2, DLX5, FLRT2, GDF6, HAS2, HHIP, LEF1, MEF2C, MXRA5, NREP, NTF3, POSTN, SH3GL2, SLIT2, SMAD6, SOSTDC1, SOX11, SOX5, SULF1, TFAP2B, TNC, WFIKKN1
GO_HEART_MORPHOGENESIS	1.7243e-05	0.00359086	14	ANKRD1, COL11A1, COL2A1, CPE, FLRT2, HAS2, HEY2, ISL1, MEF2C, MYL3, PROX1, SLIT2, SMAD6, SOX11
GO_CELL_MOTILITY	1.82279e-05	0.00359954	46	APCDD1, AUTS2, C5, CDH13, COL3A1, CRB2, CTNNA2, CXCL12, CXCL14, CXCR4, CYP1B1, DACH1, DMTN, DPYSL3, FAM110C, FLRT2, GPC6, GYPC, HAS2, HOXB9, IGFBP3, ISL1, LEF1, LPAR1, MAP1B, MATN2, MEF2C, NDNF, NKD1, NTF3, PDPN, PHACTR1, PLA2G3, POSTN, PRKCQ, PROX1, RELN, RGCC, SDC2, SEMA3D, SLIT2, SORL1, SULF1, UNC5C, WNT5B, ZEB2
GO_CELL_CELL_ADHESION	1.83444e-05	0.00359954	28	ADAMTS18, CADM3, CDH11, CDH13, CDH7, CNTN4, COL19A1, CRB2, CTNNA2, CXCL12, CYP1B1, DMTN, HAS2, HLA-DPB1, KIRREL1, LEF1, LRFN5, LRRC4, PCDH18, PCDH7, PCDHB15, PCDHB5, PDPN, PRKCQ, RASGRP1, RGCC, TENM2, TENM4
GO_CELL_PROJECTION_ORGANIZATION	1.8684e-05	0.00359954	42	ANKRD1, AUTS2, BOC, CDH11, CDH13, CHN1, CNTN4, CTNNA2, CXCL12, CXCR4, DLX5, DMTN, DPYSL3, EMP1, FAM110C, FGD5, FLRT2, ISL1, LPAR1, MAP1B, MAP2, MATN2, MEF2C, NDNF, NREP, NTF3, PDPN, PLA2G3, POSTN, PRKCQ, RELN, SDC2, SEMA3D, SH3GL2, SLIT2, SPP1, TENM2, TNC, UNC5B, UNC5C, UST, ZEB2
GO_POSITIVE_REGULATION_OF_NEURON_DIFFERENTIATION	1.88471e-05	0.00359954	17	ANKRD1, CDON, CXCL12, DLX2, DPYSL3, GDF6, IRX3, LPAR1, MAP1B, MEF2C, NDNF, PROX1, RELN, SLIT2, SOX11, TCF4, ZEB2
GO_CIRCULATORY_SYSTEM_DEVELOPMENT	1.90852e-05	0.00359954	35	ACTA2, ANKRD1, C5, CDH13, CDX2, COL11A1, COL15A1, COL2A1, COL3A1, CPE, CRB2, CYP1B1, EDNRA, FLRT2, HAS2, HEY2, HMGA2, ISL1, KCNJ8, LEF1, MEF2C, MYL3, NDNF, PDE3B, PDPN, PROX1, RGCC, RGS4, SLIT2, SMAD6, SOX11, SULF1, TENM4, TFAP2B, UNC5B
GO_ENHANCER_BINDING	1.98437e-05	0.0036733	10	CDX1, CDX2, HOXB5, HOXB6, HOXC4, ISL1, LEF1, MEF2C, SOX11, TFAP2B
GO_NEGATIVE_REGULATION_OF_CELL_DIFFERENTIATION	2.02468e-05	0.00367977	26	CNTN4, COL3A1, CXCL14, DLX2, DMTN, DPYSL3, HEY2, HOXB8, ID4, IRX3, ISL1, LPAR1, MAFB, MAP2, NR0B1, POSTN, RGS4, RUNX1T1, SEMA3D, SLIT2, SMAD6, SORL1, SOSTDC1, SOX11, SPP1, TRIB2
GO_SYNAPSE	2.28267e-05	0.00405196	35	CADM3, CDH11, CDH13, CNKSR2, CPE, CTNNA2, DACT1, DLGAP1, DMTN, DPYSL3, FLRT2, GABRP, GPC6, GRIN2A, GUCY1A1, KCNMA1, KIF1A, LPAR1, LRFN5, LRRC4, MAP1B, MAP2, MEF2C, NTF3, OPRK1, PDZRN3, PHACTR1, POSTN, SH3GL2, SHISA6, SHISA9, SNTB1, SYT10, TENM2, UNC5C
GO_REGULATION_OF_CELL_MORPHOGENESIS_INVOLVED_IN_DIFFERENTIATION	2.31054e-05	0.00405196	15	CHN1, CXCL12, DMTN, HAS2, MAP1B, MAP2, PDPN, POSTN, RELN, SDC2, SEMA3D, SLIT2, SPP1, UST, ZEB2
GO_EPITHELIUM_DEVELOPMENT	2.60113e-05	0.00448291	37	ACTA2, ADAMTSL2, AKR1C2, APCDD1, CDX1, CDX2, CES1, COL2A1, CRB2, DACT1, DLX5, EDNRA, GPC6, H2AFY2, HEY2, HHIP, HOXB5, HRH2, ID4, IRX3, KLHL3, LEF1, MAF, MEF2C, NKD1, NR0B1, PDPN, PROX1, SLIT2, SMAD6, SOSTDC1, SOX11, SULF1, TFAP2B, TNC, WNT5B, ZEB2
GO_NEGATIVE_REGULATION_OF_DEVELOPMENTAL_PROCESS	2.75091e-05	0.0046607	32	CNTN4, COL3A1, CXCL14, DLX2, DMTN, DPYSL3, HEY2, HMGA2, HOXB8, ID4, IRX3, ISL1, LEF1, LPAR1, MAFB, MAP2, NKD1, NR0B1, PDE3B, POSTN, RGCC, RGS4, RUNX1T1, SEMA3D, SLIT2, SMAD6, SORL1, SOSTDC1, SOX11, SPP1, SULF1, TRIB2
GO_COLLAGEN_TRIMER	3.20893e-05	0.00534607	8	COL11A1, COL15A1, COL19A1, COL26A1, COL2A1, COL3A1, COL6A3, COL6A6
GO_ENDOPLASMIC_RETICULUM_LUMEN	3.38896e-05	0.00555345	15	ARSJ, CES1, COL11A1, COL15A1, COL19A1, COL26A1, COL2A1, COL3A1, COL6A3, IGFBP3, NOTUM, SDC2, SPP1, TNC, WNT5B
GO_POSITIVE_REGULATION_OF_CELL_DEVELOPMENT	3.44631e-05	0.00555634	21	ANKRD1, CDON, CXCL12, CXCR4, DLX2, DMTN, DPYSL3, GDF6, HAS2, IRX3, LPAR1, MAP1B, MEF2C, NDNF, PROX1, RELN, SLIT2, SOX11, TCF4, TENM4, ZEB2
GO_CELL_CELL_ADHESION_VIA_PLASMA_MEMBRANE_ADHESION_MOLECULES	3.8129e-05	0.00604981	14	CADM3, CDH11, CDH13, CDH7, CNTN4, CRB2, LRFN5, LRRC4, PCDH18, PCDH7, PCDHB15, PCDHB5, TENM2, TENM4
GO_TAXIS	3.90491e-05	0.00609158	23	BOC, C5, CDH13, CHN1, CNTN4, CXCL12, CXCL14, CXCR4, DLX5, FLRT2, HOXB9, ISL1, LECT2, LEF1, LPAR1, MATN2, NTF3, PRKCQ, RELN, SEMA3D, SLIT2, UNC5B, UNC5C
GO_REGULATION_OF_ANATOMICAL_STRUCTURE_MORPHOGENESIS	3.96111e-05	0.00609158	34	C5, CDX1, CDX2, CHN1, CRB2, CXCL12, CYP1B1, DACT1, DMTN, FGD5, GPC6, HAS2, HEY2, HMGA2, ISL1, LPAR1, MAP1B, MAP2, MEF2C, NKD1, PDE3B, PDPN, POSTN, PROX1, RELN, RGCC, SDC2, SEMA3D, SLIT2, SPP1, SULF1, TENM4, UST, ZEB2
GO_MESENCHYME_DEVELOPMENT	4.12736e-05	0.00625108	14	ACTA2, CRB2, EDNRA, HAS2, HEY2, HMGA2, ISL1, LEF1, MEF2C, PDPN, RGCC, SEMA3D, SOX11, ZEB2
GO_EMBRYONIC_ORGAN_MORPHOGENESIS	5.62401e-05	0.00839069	14	AUTS2, COL11A1, COL2A1, CRB2, DLX2, DLX5, HOXB5, HOXB6, HOXB8, HOXC4, MAFB, MEF2C, PROX1, SOX11
GO_NEURON_MIGRATION	6.96175e-05	0.0102338	10	AUTS2, COL3A1, CTNNA2, CXCL12, FLRT2, MAP1B, MATN2, MEF2C, NDNF, RELN
GO_POSITIVE_REGULATION_OF_NERVOUS_SYSTEM_DEVELOPMENT	7.84224e-05	0.011361	20	ANKRD1, CDON, CXCL12, CXCR4, DLX2, DPYSL3, FLRT2, GDF6, IRX3, LPAR1, MAP1B, MEF2C, NDNF, PROX1, RELN, SLIT2, SOX11, TCF4, TENM4, ZEB2
GO_REGULATION_OF_PLATELET_AGGREGATION	8.0509e-05	0.0114967	4	ADAMTS18, DMTN, PDPN, PRKCQ
GO_CELL_FATE_COMMITMENT	8.96758e-05	0.0126253	13	CDON, DLX2, EYA2, HEY2, ISL1, MEF2C, PDPN, PROX1, SOSTDC1, SOX5, TENM4, WNT5B, ZNF521
GO_BASAL_DENDRITE	9.38569e-05	0.012852	3	MAP1B, MAP2, SH3GL2
GO_CORTICOSPINAL_TRACT_MORPHOGENESIS	9.38569e-05	0.012852	3	CDH11, SLIT2, ZEB2
GO_NEGATIVE_REGULATION_OF_DNA_BINDING	9.9458e-05	0.0132558	6	HEY2, HMGA2, ID4, LEF1, SOX11, WFIKKN1
GO_REGULATION_OF_MYOBLAST_DIFFERENTIATION	9.9458e-05	0.0132558	6	BOC, CDON, CXCL14, IGFBP3, MEF2C, SOSTDC1
GO_SEGMENTATION	0.000107509	0.0139957	8	CDX1, CDX2, CRB2, IRX3, LEF1, MAFB, NKD1, ZEB2
GO_POSITIVE_REGULATION_OF_MULTICELLULAR_ORGANISMAL_PROCESS	0.000108481	0.0139957	45	AIM2, ANKRD1, C5, CDON, CRB2, CXCL12, CXCR4, CYP1B1, DLX2, DMTN, DPYSL3, FLRT2, GDF6, H2AFY2, HAS2, HEY2, HLA-DPB1, HMGA2, HRH2, ID4, IRX3, ISL1, LEF1, LPAR1, LPL, MAP1B, MEF2C, NDNF, PDE9A, PDPN, POSTN, PRKCQ, PROX1, RASGRP1, RELN, RGCC, RGS4, SLIT2, SOX11, SOX5, SPP1, SULF1, TCF4, TENM4, ZEB2
GO_TUBE_MORPHOGENESIS	0.00010921	0.0139957	28	C5, CDH13, COL15A1, COL3A1, CYP1B1, DACT1, EDNRA, HAS2, HEY2, HHIP, HMGA2, IRX3, ISL1, KLHL3, LEF1, MEF2C, NDNF, PDE3B, PROX1, RGCC, SLIT2, SOSTDC1, SOX11, SULF1, TFAP2B, TNC, UNC5B, ZEB2
GO_DEVELOPMENTAL_GROWTH_INVOLVED_IN_MORPHOGENESIS	0.000111917	0.0140641	12	AUTS2, CXCL12, MAP1B, MAP2, NKD1, POSTN, SEMA3D, SH3GL2, SLIT2, SPP1, TNC, ZEB2
GO_FOREBRAIN_DEVELOPMENT	0.000112558	0.0140641	16	AUTS2, CDON, COL3A1, CXCL12, DLX2, DLX5, ID4, ISL1, KIF1A, LEF1, LPAR1, NR0B1, PROX1, RELN, SLIT2, ZEB2
GO_EMBRYONIC_ORGAN_DEVELOPMENT	0.000117418	0.0143382	17	AUTS2, CDX2, COL11A1, COL2A1, CRB2, DLX2, DLX5, HEY2, HOXB5, HOXB6, HOXB8, HOXC4, LEF1, MAFB, MEF2C, PROX1, SOX11
GO_NEGATIVE_REGULATION_OF_BINDING	0.00011762	0.0143382	10	DACT1, HEY2, HMGA2, ID4, ISL1, LEF1, MAP2, SORL1, SOX11, WFIKKN1
GO_NEGATIVE_REGULATION_OF_NERVOUS_SYSTEM_DEVELOPMENT	0.000124278	0.0149672	14	CNTN4, COL3A1, DLX2, DPYSL3, ID4, IRX3, ISL1, LPAR1, MAP2, SEMA3D, SLIT2, SORL1, SOX11, SPP1
GO_CARDIAC_CHAMBER_DEVELOPMENT	0.00013658	0.0159999	10	COL11A1, CPE, HEY2, ISL1, MEF2C, MYL3, PROX1, SLIT2, SMAD6, SOX11
GO_RESPONSE_TO_BMP	0.00013658	0.0159999	10	COL2A1, CRB2, DLX5, GDF6, LEF1, SMAD6, SOSTDC1, SOX11, SULF1, TFAP2B
GO_REGULATION_OF_CELLULAR_COMPONENT_MOVEMENT	0.000137654	0.0159999	31	C5, CDH13, COL3A1, CTNNA2, CXCL12, CXCL14, CYP1B1, DACH1, DMTN, DPYSL3, FAM110C, FLRT2, HAS2, IGFBP3, LEF1, LPAR1, MAP2, MEF2C, NKD1, NTF3, PDPN, POSTN, PROX1, RELN, RGCC, SEMA3D, SLIT2, SORL1, SULF1, UNC5C, WNT5B
GO_PROTEOGLYCAN_BINDING	0.0001435	0.0164877	5	ADA2, COL2A1, LPL, SLIT2, TNC
GO_POSITIVE_REGULATION_OF_CELL_PROLIFERATION_IN_BONE_MARROW	0.0001486	0.0168796	3	HMGA2, LEF1, MEF2C
GO_MYOBLAST_DIFFERENTIATION	0.000187349	0.021042	7	BOC, CDON, CXCL14, IGFBP3, ISL1, MEF2C, SOSTDC1
GO_BONE_MORPHOGENESIS	0.000192778	0.0214112	8	CDX1, COL2A1, COL6A3, DLX5, FREM1, HAS2, MATN2, MEF2C
GO_CARDIOVASCULAR_SYSTEM_DEVELOPMENT	0.000206965	0.0227343	25	ACTA2, C5, CDH13, CDX2, COL15A1, COL3A1, CRB2, CYP1B1, EDNRA, HAS2, HEY2, HMGA2, ISL1, LEF1, MEF2C, NDNF, PDE3B, PDPN, PROX1, RGCC, SLIT2, SMAD6, SULF1, TFAP2B, UNC5B
GO_REGULATION_OF_CELL_PROJECTION_ORGANIZATION	0.000215717	0.0234381	22	ANKRD1, AUTS2, CHN1, CTNNA2, CXCL12, DMTN, DPYSL3, FAM110C, LPAR1, MAP1B, MAP2, MEF2C, NDNF, PDPN, RELN, SDC2, SEMA3D, SLIT2, SPP1, TENM2, UST, ZEB2
GO_REGULATION_OF_SOMITOGENESIS	0.00022057	0.0237077	3	CDX1, CDX2, NKD1
GO_SENSORY_ORGAN_DEVELOPMENT	0.000233528	0.0246265	19	ADAMTS18, CDON, COL11A1, COL2A1, CXCL14, CYP1B1, DLX2, DLX5, HEY2, LEF1, MAF, MAFB, NKD1, PROX1, SMOC1, SOX11, TFAP2B, WNT5B, ZEB2
GO_POSITIVE_REGULATION_OF_MYOBLAST_DIFFERENTIATION	0.000234045	0.0246265	4	BOC, CDON, IGFBP3, MEF2C
GO_OSTEOBLAST_DIFFERENTIATION	0.000244814	0.0254913	11	DLX5, ID4, IGFBP3, LEF1, MEF2C, PTH1R, SMAD6, SMOC1, SOX11, SPP1, TNC
GO_MUSCLE_ORGAN_MORPHOGENESIS	0.00025031	0.0257189	7	ANKRD1, COL11A1, COL3A1, HEY2, ISL1, MYL3, PROX1
GO_TELENCEPHALON_DEVELOPMENT	0.000252146	0.0257189	12	CDON, COL3A1, CXCL12, DLX2, DLX5, ID4, LEF1, LPAR1, PROX1, RELN, SLIT2, ZEB2
GO_CELL_CELL_SIGNALING	0.000255145	0.0257619	41	APCDD1, CDH11, CNTN4, CPE, CXCL14, DACT1, DLGAP1, DLX5, GABRP, GPC6, GRIN2A, GUCY1A1, HMGA2, HRH2, ISL1, LEF1, LRRC4, LYPD1, MEF2C, NKD1, NOTUM, NTF3, OPRK1, PCDHB5, RASL10B, RBMS3, RELN, RGS4, SHISA6, SHISA9, SOSTDC1, SOX11, SPP1, SULF1, SYT10, TFAP2B, TNC, TNRC6C, TRHDE, WNT5B, ZEB2
GO_CENTRAL_NERVOUS_SYSTEM_NEURON_DIFFERENTIATION	0.000262768	0.0262663	10	AUTS2, CDH11, DLX2, DLX5, ID4, ISL1, MAP2, PROX1, SLIT2, ZEB2
GO_UROGENITAL_SYSTEM_DEVELOPMENT	0.000279341	0.027458	14	ACTA2, HAS2, ID4, IRX3, KCNJ8, KLHL3, MEF2C, PROX1, SLIT2, SMAD6, SOX11, SULF1, TFAP2B, TNC
GO_R_SMAD_BINDING	0.000280184	0.027458	4	ANKRD1, RGCC, SMAD6, ZEB2
GO_SMOOTH_MUSCLE_CELL_MIGRATION	0.000287625	0.0279136	7	HAS2, IGFBP3, LPAR1, MEF2C, POSTN, SLIT2, SORL1
GO_SOMITE_DEVELOPMENT	0.000329284	0.0315491	7	CDX1, CDX2, CRB2, LEF1, NKD1, SOX11, ZEB2
GO_REGULATION_OF_HOMOTYPIC_CELL_CELL_ADHESION	0.000332504	0.0315491	4	ADAMTS18, DMTN, PDPN, PRKCQ
GO_NEGATIVE_REGULATION_OF_NEURON_DIFFERENTIATION	0.000335249	0.0315491	11	CNTN4, DLX2, DPYSL3, ID4, IRX3, ISL1, LPAR1, MAP2, SEMA3D, SLIT2, SPP1
GO_FOREBRAIN_GENERATION_OF_NEURONS	0.000337711	0.0315491	6	AUTS2, DLX2, DLX5, LEF1, PROX1, SLIT2
GO_REGULATION_OF_AMPA_RECEPTOR_ACTIVITY	0.000391464	0.0362322	4	MEF2C, RELN, SHISA6, SHISA9
GO_CELL_PROLIFERATION_IN_BONE_MARROW	0.00042426	0.0380486	3	HMGA2, LEF1, MEF2C
GO_FIBRILLAR_COLLAGEN_TRIMER	0.00042426	0.0380486	3	COL11A1, COL2A1, COL3A1
GO_SECRETORY_GRANULE_LOCALIZATION	0.00042426	0.0380486	3	KIF1A, MAP2, RASGRP1
GO_CARDIAC_MUSCLE_TISSUE_MORPHOGENESIS	0.000430122	0.0380486	6	ANKRD1, COL11A1, HEY2, ISL1, MYL3, PROX1
GO_POSITIVE_REGULATION_OF_SMALL_GTPASE_MEDIATED_SIGNAL_TRANSDUCTION	0.000430122	0.0380486	6	AUTS2, CDON, COL3A1, LPAR1, RASGRP1, RELN
GO_DEVELOPMENTAL_CELL_GROWTH	0.00043602	0.038232	11	AUTS2, CXCL12, MAP1B, MAP2, POSTN, RGS4, SEMA3D, SH3GL2, SLIT2, SPP1, ZEB2
GO_REGULATION_OF_NEUROTRANSMITTER_RECEPTOR_ACTIVITY	0.000464947	0.040414	6	GRIN2A, LYPD6B, MEF2C, RELN, SHISA6, SHISA9
GO_MUSCLE_STRUCTURE_DEVELOPMENT	0.000472317	0.0407007	21	ANKRD1, BOC, CDON, COL11A1, COL19A1, COL3A1, COL6A3, CTNNA2, CXCL14, HEY2, IGFBP3, ISL1, LEF1, MEF2C, MYL3, NKD1, PROX1, RGS4, SOSTDC1, SOX11, WFIKKN1
GO_REGULATION_OF_CELL_MORPHOGENESIS	0.000476498	0.04071	17	CHN1, CXCL12, DMTN, FGD5, HAS2, LPAR1, MAP1B, MAP2, PDPN, POSTN, RELN, SDC2, SEMA3D, SLIT2, SPP1, UST, ZEB2
GO_CELL_SURFACE_RECEPTOR_SIGNALING_PATHWAY_INVOLVED_IN_CELL_CELL_SIGNALING	0.00051983	0.0438809	20	APCDD1, CPE, DACT1, DLX5, GPC6, GRIN2A, ISL1, LEF1, MEF2C, NKD1, NOTUM, RBMS3, RELN, RGS4, SHISA6, SOSTDC1, SULF1, TNRC6C, WNT5B, ZEB2
GO_RESPONSE_TO_ENDOGENOUS_STIMULUS	0.000526726	0.0438809	40	ADAMTSL2, AKR1C2, ANKRD1, CACNA1S, CDH13, COL2A1, COL3A1, CRB2, CXCL12, DLX5, DMTN, FLRT2, GDF6, GPR83, HAS2, HHIP, ISL1, LEF1, LPL, LYPD1, MEF2C, MXRA5, NR0B1, NREP, NTF3, OPRK1, PDE3B, POSTN, PRKCQ, SH3GL2, SLIT2, SMAD6, SOSTDC1, SOX11, SOX5, SPP1, SULF1, TFAP2B, TNC, WFIKKN1
GO_MORPHOGENESIS_OF_AN_EPITHELIUM	0.000527356	0.0438809	18	DACT1, EDNRA, GPC6, HHIP, ID4, IRX3, KLHL3, LEF1, MEF2C, NKD1, PDPN, PROX1, SLIT2, SOSTDC1, SOX11, SULF1, TNC, ZEB2
GO_POSITIVE_REGULATION_OF_VASCULAR_ENDOTHELIAL_GROWTH_FACTOR_PRODUCTION	0.000531171	0.0438809	4	C5, CYP1B1, ISL1, SULF1
GO_LENS_DEVELOPMENT_IN_CAMERA_TYPE_EYE	0.000541165	0.044253	6	CDON, MAF, PROX1, SOX11, WNT5B, ZEB2
GO_HEART_DEVELOPMENT	0.000544529	0.044253	19	ANKRD1, COL11A1, COL2A1, COL3A1, CPE, EDNRA, FLRT2, HAS2, HEY2, ISL1, KCNJ8, MEF2C, MYL3, PROX1, RGS4, SLIT2, SMAD6, SOX11, TENM4
GO_NEGATIVE_REGULATION_OF_RESPONSE_TO_STIMULUS	0.00057254	0.0461541	40	ADAMTS18, ADAMTSL2, APCDD1, C5, COL2A1, COL3A1, CTNNA2, CXCL12, DACT1, DLX2, EYA2, HEY2, HHIP, HMGA2, IGFBP3, ISL1, LPAR1, LPL, LRFN5, NKD1, NOTUM, NR0B1, PDE3B, PRKCQ, RBMS3, RGS4, RGS5, RNF152, SEMA3D, SH3GL2, SHISA6, SLIT2, SMAD6, SORL1, SOSTDC1, SPP1, SULF1, UNC5B, WFIKKN1, WNT5B
GO_SOMITOGENESIS	0.000582741	0.0465113	6	CDX1, CDX2, CRB2, LEF1, NKD1, ZEB2
GO_CELLULAR_RESPONSE_TO_ENDOGENOUS_STIMULUS	0.000586277	0.0465113	35	ADAMTSL2, AKR1C2, ANKRD1, CACNA1S, COL2A1, COL3A1, CRB2, DLX5, DMTN, FLRT2, GDF6, HAS2, HHIP, ISL1, LEF1, LPL, LYPD1, MEF2C, NR0B1, NREP, NTF3, PDE3B, POSTN, PRKCQ, SH3GL2, SLIT2, SMAD6, SOSTDC1, SOX11, SOX5, SPP1, SULF1, TFAP2B, TNC, WFIKKN1
GO_REGULATION_OF_NEUROLOGICAL_SYSTEM_PROCESS	0.000616154	0.0484967	8	ACPP, GRIN2A, OPRK1, RELN, RGS4, SHISA6, SHISA9, TENM4
GO_EXTRACELLULAR_MATRIX_COMPONENT	0.000625022	0.0487944	5	COL11A1, COL15A1, COL2A1, COL3A1, TNC
GO_REGULATION_OF_NEURON_PROJECTION_DEVELOPMENT	0.000629699	0.0487944	17	ANKRD1, CHN1, CTNNA2, CXCL12, DPYSL3, LPAR1, MAP1B, MAP2, MEF2C, NDNF, RELN, SDC2, SEMA3D, SLIT2, SPP1, UST, ZEB2
GO_MUSCLE_CELL_MIGRATION	0.000653038	0.0502136	7	HAS2, IGFBP3, LPAR1, MEF2C, POSTN, SLIT2, SORL1
GO_HOMOPHILIC_CELL_ADHESION_VIA_PLASMA_MEMBRANE_ADHESION_MOLECULES	0.000662351	0.0505409	9	CADM3, CDH11, CDH13, CDH7, CNTN4, PCDH18, PCDH7, PCDHB15, PCDHB5
GO_POSTSYNAPTIC_DENSITY_MEMBRANE	0.000673304	0.0506041	6	CNKSR2, GRIN2A, LRFN5, LRRC4, SHISA6, SHISA9
GO_RESPONSE_TO_AXON_INJURY	0.000673304	0.0506041	6	DPYSL3, ISL1, MATN2, NREP, SPP1, TNC
GO_POSITIVE_REGULATION_OF_EPITHELIAL_TO_MESENCHYMAL_TRANSITION	0.000686544	0.0512142	5	CRB2, ISL1, LEF1, PDPN, RGCC
GO_CARDIAC_SEPTUM_MORPHOGENESIS	0.000722484	0.053496	6	HEY2, ISL1, PROX1, SLIT2, SMAD6, SOX11
GO_MUSCLE_TISSUE_DEVELOPMENT	0.000742813	0.0545968	15	ANKRD1, CDON, COL11A1, COL19A1, COL3A1, EYA2, HEY2, ISL1, LEF1, MEF2C, MYL3, PROX1, RGS4, SOX11, TENM4
GO_PALLIUM_DEVELOPMENT	0.000783683	0.0571803	9	CDON, COL3A1, DLX2, ID4, LEF1, PROX1, RELN, SLIT2, ZEB2
GO_REGULATION_OF_PLATELET_ACTIVATION	0.0008023	0.0581145	4	ADAMTS18, DMTN, PDPN, PRKCQ
GO_EPITHELIAL_TO_MESENCHYMAL_TRANSITION	0.000823455	0.0592177	8	CRB2, HAS2, HEY2, HMGA2, ISL1, LEF1, PDPN, RGCC
GO_DNA_BINDING_TRANSCRIPTION_ACTIVATOR_ACTIVITY	0.00086109	0.0614819	15	CDX1, DLX2, DLX5, HMGA2, HOXB5, HOXC4, ISL1, LEF1, MAF, MAFB, MEF2C, SOX11, TCF4, TFAP2B, ZEB2
GO_REGULATION_OF_CELLULAR_RESPONSE_TO_GROWTH_FACTOR_STIMULUS	0.000885287	0.0627612	12	ADAMTSL2, CRB2, HHIP, NREP, NTF3, SLIT2, SMAD6, SOSTDC1, SOX11, SULF1, TFAP2B, WFIKKN1
GO_COLLAGEN_FIBRIL_ORGANIZATION	0.000898416	0.0632434	5	ADAMTS2, COL11A1, COL2A1, COL3A1, CYP1B1
GO_LENS_FIBER_CELL_DIFFERENTIATION	0.000911009	0.0634655	4	MAF, PROX1, WNT5B, ZEB2
GO_LIMBIC_SYSTEM_DEVELOPMENT	0.000914269	0.0634655	7	DLX2, ID4, LEF1, NR0B1, PROX1, RELN, ZEB2
GO_SMAD_BINDING	0.00094756	0.0653228	6	ANKRD1, COL3A1, HMGA2, RGCC, SMAD6, ZEB2
GO_FOREBRAIN_NEURON_DIFFERENTIATION	0.000978808	0.0661092	5	AUTS2, DLX2, DLX5, PROX1, SLIT2
GO_INTRINSIC_COMPONENT_OF_POSTSYNAPTIC_DENSITY_MEMBRANE	0.000978808	0.0661092	5	GRIN2A, LRFN5, LRRC4, SHISA6, SHISA9
GO_VENTRICULAR_CARDIAC_MUSCLE_TISSUE_DEVELOPMENT	0.000978808	0.0661092	5	COL11A1, HEY2, ISL1, MYL3, PROX1
GO_HIPPOCAMPUS_DEVELOPMENT	0.00101144	0.0678545	6	DLX2, ID4, LEF1, PROX1, RELN, ZEB2
GO_RENAL_SYSTEM_DEVELOPMENT	0.0010264	0.0681638	12	ACTA2, HAS2, IRX3, KCNJ8, KLHL3, MEF2C, PROX1, SLIT2, SMAD6, SOX11, SULF1, TFAP2B
GO_REGULATION_OF_OLIGODENDROCYTE_DIFFERENTIATION	0.00102969	0.0681638	4	CXCR4, DLX2, ID4, TENM4
GO_INTRINSIC_COMPONENT_OF_PLASMA_MEMBRANE	0.00105123	0.0691322	40	ABCC9, APCDD1, BOC, C5, CADM3, CD8B, CDON, EDNRA, FLRT2, GABRP, GPC6, GRIN2A, GRPR, GYPC, HAS2, HHIP, HRH2, KCNJ8, KCNMA1, LPAR1, LRFN5, LRRC4, OPRK1, PCDH18, PCDH7, PCDHB15, PCDHB5, PDPN, PTH1R, SEMA3D, SHISA6, SHISA9, SLC16A9, SLC24A3, SORL1, SYT13, TENM2, TENM4, TRHDE, TRPV6
GO_RESPONSE_TO_TRANSFORMING_GROWTH_FACTOR_BETA	0.00105899	0.0691877	11	ADAMTSL2, ANKRD1, COL3A1, MEF2C, MXRA5, NREP, POSTN, SMAD6, SOX11, SOX5, WFIKKN1
GO_METALLOPEPTIDASE_ACTIVITY	0.00108075	0.0701508	9	ADAM33, ADAMTS18, ADAMTS19, ADAMTS2, CPE, CPQ, CPXM1, STAMBPL1, TRHDE
GO_POSITIVE_REGULATION_OF_CHEMOKINE_SECRETION	0.00112191	0.0723524	3	C5, LPL, POSTN
GO_VASCULAR_ENDOTHELIAL_GROWTH_FACTOR_PRODUCTION	0.00115881	0.0738767	4	C5, CYP1B1, ISL1, SULF1
GO_SUPRAMOLECULAR_FIBER_ORGANIZATION	0.00116589	0.0738767	20	ADAMTS2, ANKRD1, COL11A1, COL2A1, COL3A1, CTNNA2, CXCL12, CYP1B1, DMTN, DPYSL3, KIRREL1, LPAR1, MAP1B, MAP2, MEF2C, PHACTR1, PROX1, RGCC, RGS4, SLIT2
GO_REGULATION_OF_AXONOGENESIS	0.00116772	0.0738767	9	CHN1, CXCL12, MAP1B, MAP2, SEMA3D, SLIT2, SPP1, UST, ZEB2
GO_PDZ_DOMAIN_BINDING	0.00122305	0.0763269	6	LPAR1, NKD1, SDC2, SHISA6, SHISA9, SNTB1
GO_OSSIFICATION	0.0012287	0.0763269	14	CDH11, COL11A1, COL2A1, DLX5, ID4, IGFBP3, LEF1, MEF2C, PTH1R, SMAD6, SMOC1, SOX11, SPP1, TNC
GO_NEURAL_PRECURSOR_CELL_PROLIFERATION	0.00123597	0.0763269	8	CDON, HHIP, ID4, KIF1A, LEF1, PROX1, SOX5, ZEB2
GO_SEQUENCE_SPECIFIC_DNA_BINDING	0.00123699	0.0763269	29	CDX1, CDX2, DACH1, DLX2, DLX5, H2AFY2, HEY2, HMGA2, HOXB5, HOXB6, HOXB8, HOXB9, HOXC4, HOXC8, IRX3, IRX6, ISL1, LEF1, MAF, MAFB, MEF2C, NR0B1, PRDM11, PROX1, SMAD6, SOX11, TCF4, TFAP2B, ZEB2
GO_AORTA_DEVELOPMENT	0.00125215	0.0763988	5	COL3A1, HEY2, PROX1, SMAD6, TFAP2B
GO_DEVELOPMENTAL_GROWTH	0.00125344	0.0763988	20	AUTS2, COL6A3, CPQ, CXCL12, HEY2, MAP1B, MAP2, MATN2, MEF2C, NKD1, POSTN, PROX1, RGS4, SEMA3D, SH3GL2, SLIT2, SPP1, TENM4, TNC, ZEB2
GO_HMG_BOX_DOMAIN_BINDING	0.00136645	0.0822831	3	DLX5, HOXC4, MEF2C
GO_PULMONARY_VALVE_MORPHOGENESIS	0.00136645	0.0822831	3	HEY2, SLIT2, SMAD6
GO_TRANSMEMBRANE_RECEPTOR_PROTEIN_SERINE_THREONINE_KINASE_SIGNALING_PATHWAY	0.00139754	0.0836513	13	ADAMTSL2, COL3A1, CRB2, DLX5, GDF6, LEF1, NREP, SMAD6, SOSTDC1, SOX11, SULF1, TFAP2B, WFIKKN1
GO_AORTA_MORPHOGENESIS	0.00145034	0.0862949	4	COL3A1, HEY2, PROX1, TFAP2B
GO_NEURON_PROJECTION_REGENERATION	0.00146328	0.0865498	5	ISL1, MATN2, NREP, SPP1, TNC
GO_REGULATION_OF_BMP_SIGNALING_PATHWAY	0.00155601	0.0914932	6	CRB2, SMAD6, SOSTDC1, SOX11, SULF1, TFAP2B
GO_VENTRICULAR_CARDIAC_MUSCLE_CELL_DIFFERENTIATION	0.001642	0.0952847	3	HEY2, MEF2C, PROX1
GO_NEURAL_CREST_CELL_DIFFERENTIATION	0.00164908	0.0952847	6	EDNRA, ISL1, MEF2C, SEMA3D, SOX11, ZEB2
GO_ROOF_OF_MOUTH_DEVELOPMENT	0.00164908	0.0952847	6	COL2A1, DLX5, LEF1, MEF2C, SOX11, WFIKKN1
GO_REGULATION_OF_GLUTAMATE_RECEPTOR_SIGNALING_PATHWAY	0.00169951	0.0976339	5	GRIN2A, MEF2C, RELN, SHISA6, SHISA9
GO_REGULATION_OF_WNT_SIGNALING_PATHWAY	0.00171066	0.097713	13	APCDD1, DACT1, DLX5, ISL1, LEF1, NKD1, NOTUM, RBMS3, SHISA6, SOSTDC1, SULF1, WNT5B, ZEB2
GO_EPITHELIAL_TUBE_MORPHOGENESIS	0.00179149	0.101748	12	EDNRA, HHIP, IRX3, KLHL3, LEF1, MEF2C, PROX1, SLIT2, SOSTDC1, SOX11, TNC, ZEB2
GO_OLIGODENDROCYTE_DIFFERENTIATION	0.00184787	0.104358	6	CXCR4, DLX2, ID4, LPAR1, SOX11, TENM4
GO_REGENERATION	0.00188069	0.105615	9	CPQ, CXCL12, ISL1, MATN2, NNMT, NREP, POSTN, SPP1, TNC
GO_REGULATION_OF_DNA_BINDING	0.00193216	0.106374	7	HEY2, HMGA2, ID4, ISL1, LEF1, SOX11, WFIKKN1
GO_AORTA_SMOOTH_MUSCLE_TISSUE_MORPHOGENESIS	0.00193714	0.106374	2	COL3A1, PROX1
GO_POSITIVE_REGULATION_OF_PLATELET_ACTIVATION	0.00193714	0.106374	2	DMTN, PDPN
GO_RESPONSE_TO_PROSTAGLANDIN_D	0.00193714	0.106374	2	AKR1C2, TNC
GO_RESPIRATORY_SYSTEM_DEVELOPMENT	0.00194742	0.106374	9	ADAMTS2, ADAMTSL2, DLX5, HHIP, LEF1, PDPN, PROX1, SOX11, TNC
GO_SENSORY_SYSTEM_DEVELOPMENT	0.00198187	0.107667	13	ADAMTS18, CDON, CYP1B1, DLX2, ISL1, MAF, NKD1, PROX1, SMOC1, SOX11, TFAP2B, WNT5B, ZEB2
GO_BASEMENT_MEMBRANE	0.0020643	0.111539	6	COL15A1, COL2A1, FREM1, MATN2, SMOC1, TNC
GO_REGULATION_OF_TRANSMEMBRANE_RECEPTOR_PROTEIN_SERINE_THREONINE_KINASE_SIGNALING_PATHWAY	0.00208148	0.111863	10	ADAMTSL2, CRB2, GDF6, NREP, SMAD6, SOSTDC1, SOX11, SULF1, TFAP2B, WFIKKN1
GO_CIRCULATORY_SYSTEM_PROCESS	0.00214731	0.114783	17	ABCC9, ACTA2, CACNA1S, CELF2, CES1, CXCL12, EDNRA, GUCY1A1, HEY2, HRH2, KCNJ8, KCNMA1, MYL3, POSTN, RASL10B, RGS4, SLIT2
GO_MUSCLE_ORGAN_DEVELOPMENT	0.0022037	0.116703	14	ANKRD1, CDON, COL11A1, COL19A1, COL3A1, COL6A3, HEY2, ISL1, LEF1, MEF2C, MYL3, PROX1, RGS4, SOX11
GO_POSTSYNAPTIC_MEMBRANE	0.00220657	0.116703	12	CNKSR2, CTNNA2, DLGAP1, GABRP, GRIN2A, KCNMA1, LRFN5, LRRC4, OPRK1, SHISA6, SHISA9, TENM2
GO_PROTEIN_HOMODIMERIZATION_ACTIVITY	0.00225325	0.118071	23	ACPP, ADA2, APOBEC3G, CADM3, CDH11, CDH13, CDH7, CPQ, GDF6, HEY2, KIF1A, LPL, MAFB, NR0B1, PTH1R, RASGRP1, SH3GL2, SLIT2, SYT10, TCF4, TENM2, TENM4, TFAP2B
GO_NEURON_PROJECTION_EXTENSION	0.00227431	0.118071	8	AUTS2, CXCL12, MAP1B, MAP2, POSTN, SEMA3D, SH3GL2, SLIT2
GO_CHEMOKINE_SECRETION	0.0022915	0.118071	3	C5, LPL, POSTN
GO_COMPLEX_OF_COLLAGEN_TRIMERS	0.0022915	0.118071	3	COL11A1, COL2A1, COL3A1
GO_PULMONARY_VALVE_DEVELOPMENT	0.0022915	0.118071	3	HEY2, SLIT2, SMAD6
GO_POSITIVE_REGULATION_OF_SECRETION	0.00235495	0.120718	14	AIM2, ANKRD1, C5, CXCL12, ISL1, LPL, OPRK1, POSTN, RASGRP1, RASL10B, RGCC, SOX11, SPP1, SYT10
GO_DOUBLE_STRANDED_DNA_BINDING	0.00238487	0.120934	25	AFF3, AIM2, CDX1, CDX2, DACH1, DLX2, DLX5, H2AFY2, HEY2, HMGA2, HOXB5, HOXB6, HOXB9, HOXC4, ISL1, LEF1, MAF, MAFB, MEF2C, PRDM11, PROX1, SMAD6, SOX11, TCF4, TFAP2B
GO_DOPAMINE_SECRETION	0.00239544	0.120934	4	CXCL12, OPRK1, SYT10, SYT13
GO_REGULATION_OF_NEURON_MIGRATION	0.00239544	0.120934	4	COL3A1, CTNNA2, FLRT2, RELN
GO_NEGATIVE_REGULATION_OF_CELL_MORPHOGENESIS_INVOLVED_IN_DIFFERENTIATION	0.00242416	0.121768	6	DMTN, MAP2, POSTN, SEMA3D, SLIT2, SPP1
GO_NEGATIVE_REGULATION_OF_WNT_SIGNALING_PATHWAY	0.00281394	0.137677	9	APCDD1, DACT1, ISL1, NKD1, NOTUM, RBMS3, SHISA6, SOSTDC1, WNT5B
GO_CELL_CELL_SIGNALING_BY_WNT	0.00283384	0.137677	16	APCDD1, CPE, DACT1, DLX5, GPC6, ISL1, LEF1, NKD1, NOTUM, RBMS3, SHISA6, SOSTDC1, SULF1, TNRC6C, WNT5B, ZEB2
GO_SEQUENCE_SPECIFIC_DOUBLE_STRANDED_DNA_BINDING	0.00284468	0.137677	23	CDX1, CDX2, DACH1, DLX2, DLX5, H2AFY2, HEY2, HMGA2, HOXB5, HOXB6, HOXB9, HOXC4, ISL1, LEF1, MAF, MAFB, MEF2C, PRDM11, PROX1, SMAD6, SOX11, TCF4, TFAP2B
GO_POSTSYNAPSE	0.00284869	0.137677	18	CNKSR2, CTNNA2, DLGAP1, DMTN, GABRP, GRIN2A, KCNMA1, KIF1A, LPAR1, LRFN5, LRRC4, MAP1B, MAP2, MEF2C, OPRK1, SHISA6, SHISA9, TENM2
GO_CELL_CELL_ADHESION_MEDIATED_BY_CADHERIN	0.00286983	0.137677	4	CDH11, CDH13, CDH7, RGCC
GO_NEGATIVE_CHEMOTAXIS	0.00286983	0.137677	4	FLRT2, SEMA3D, SLIT2, UNC5C
GO_OLIGODENDROCYTE_DEVELOPMENT	0.00286983	0.137677	4	ID4, LPAR1, SOX11, TENM4
GO_NETRIN_RECEPTOR_ACTIVITY	0.00287861	0.137677	2	UNC5B, UNC5C
GO_POSITIVE_REGULATION_OF_DOPAMINE_SECRETION	0.00287861	0.137677	2	CXCL12, OPRK1
GO_POSITIVE_REGULATION_OF_HOMOTYPIC_CELL_CELL_ADHESION	0.00287861	0.137677	2	DMTN, PDPN
GO_RNA_POLYMERASE_II_DISTAL_ENHANCER_SEQUENCE_SPECIFIC_DNA_BINDING	0.00297498	0.141609	6	CDX1, CDX2, HOXB5, HOXB6, HOXC4, MEF2C
GO_POSTSYNAPTIC_SPECIALIZATION_MEMBRANE	0.0031262	0.147403	6	CNKSR2, GRIN2A, LRFN5, LRRC4, SHISA6, SHISA9
GO_REGULATION_OF_RESPONSE_TO_DRUG	0.0031262	0.147403	6	CXCL12, HMGA2, OPRK1, RGS4, SYT10, SYT13
GO_NEGATIVE_REGULATION_OF_PROTEIN_BINDING	0.00328309	0.154009	6	DACT1, ISL1, LEF1, MAP2, SORL1, WFIKKN1
GO_BONE_DEVELOPMENT	0.00329711	0.154009	9	CDX1, COL2A1, COL6A3, DLX5, FREM1, HAS2, MATN2, MEF2C, SULF1
GO_SYNAPTIC_MEMBRANE	0.00331372	0.154065	14	CADM3, CNKSR2, CPE, CTNNA2, DLGAP1, GABRP, GRIN2A, KCNMA1, LRFN5, LRRC4, OPRK1, SHISA6, SHISA9, TENM2
GO_CELL_GROWTH	0.00333119	0.15416	15	AUTS2, CXCL12, IGFBP3, LEF1, MAP1B, MAP2, POSTN, PRDM11, PRKCQ, RGS4, SEMA3D, SH3GL2, SLIT2, SPP1, ZEB2
GO_REGULATION_OF_CHEMOTAXIS	0.00340114	0.156672	9	C5, CDH13, CXCL12, CXCL14, CXCR4, LPAR1, NTF3, SEMA3D, SLIT2
GO_ENDOCHONDRAL_BONE_MORPHOGENESIS	0.00352553	0.160919	5	COL2A1, COL6A3, DLX5, MATN2, MEF2C
GO_VENTRICULAR_SEPTUM_DEVELOPMENT	0.00352553	0.160919	5	HEY2, PROX1, SLIT2, SMAD6, SOX11
GO_VENTRICULAR_SEPTUM_MORPHOGENESIS	0.00369602	0.167691	4	HEY2, PROX1, SLIT2, SOX11
GO_GROWTH	0.00370746	0.167691	25	AUTS2, COL6A3, CPQ, CXCL12, HEY2, HMGA2, IGFBP3, LEF1, MAP1B, MAP2, MATN2, MEF2C, NKD1, POSTN, PRDM11, PRKCQ, PROX1, RGS4, SEMA3D, SH3GL2, SLIT2, SPP1, TENM4, TNC, ZEB2
GO_NEURON_TO_NEURON_SYNAPSE	0.00376755	0.169642	12	CNKSR2, CTNNA2, DLGAP1, DMTN, GRIN2A, LRFN5, LRRC4, MAP1B, MAP2, SH3GL2, SHISA6, SHISA9
GO_NEUROPEPTIDE_SIGNALING_PATHWAY	0.00378904	0.169844	6	CPE, GPR83, GRPR, NXPH2, OPRK1, TAC3
GO_POSITIVE_REGULATION_OF_LOCOMOTION	0.0038271	0.170784	17	CDH13, CXCL12, CXCL14, DMTN, FAM110C, HAS2, LEF1, LPAR1, NTF3, OPRK1, PDPN, POSTN, PROX1, RELN, SEMA3D, SLIT2, WNT5B
GO_BLOOD_VESSEL_MORPHOGENESIS	0.00396832	0.174006	19	C5, CDH13, COL15A1, COL3A1, CYP1B1, EDNRA, HAS2, HEY2, HMGA2, ISL1, LEF1, NDNF, PDE3B, PROX1, RGCC, SLIT2, SULF1, TFAP2B, UNC5B
GO_ANTERIOR_POSTERIOR_AXON_GUIDANCE	0.00399251	0.174006	2	UNC5B, UNC5C
GO_EMBRYONIC_RETINA_MORPHOGENESIS_IN_CAMERA_TYPE_EYE	0.00399251	0.174006	2	CDON, PROX1
GO_ENDOTHELIAL_CELL_FATE_COMMITMENT	0.00399251	0.174006	2	PDPN, PROX1
GO_REGULATION_OF_SMOOTH_MUSCLE_CELL_CHEMOTAXIS	0.00399251	0.174006	2	LPAR1, SLIT2
GO_HETEROPHILIC_CELL_CELL_ADHESION_VIA_PLASMA_MEMBRANE_CELL_ADHESION_MOLECULES	0.00400373	0.174006	4	CADM3, CRB2, TENM2, TENM4
GO_REGULATION_OF_SUPRAMOLECULAR_FIBER_ORGANIZATION	0.00432034	0.186491	12	CTNNA2, CXCL12, DMTN, KIRREL1, LPAR1, MAP1B, MAP2, MEF2C, PROX1, RGCC, RGS4, SLIT2
GO_CHONDROCYTE_DEVELOPMENT	0.00432832	0.186491	4	COL11A1, COL6A3, MATN2, SULF1
GO_GLYCOSAMINOGLYCAN_BINDING	0.00445811	0.191259	9	ADA2, COL11A1, DPYSL3, LPL, NDNF, POSTN, SERPINA5, SLIT2, SULF1
GO_CARDIAC_SEPTUM_DEVELOPMENT	0.00455082	0.194402	6	HEY2, ISL1, PROX1, SLIT2, SMAD6, SOX11
GO_NEGATIVE_REGULATION_OF_SIGNALING	0.00460189	0.195747	32	ADAMTSL2, APCDD1, COL2A1, CXCL12, DACT1, DLX2, EYA2, HEY2, HHIP, IGFBP3, ISL1, LPAR1, NKD1, NOTUM, NR0B1, OPRK1, PDE3B, PRKCQ, RBMS3, RGS4, RGS5, RNF152, SH3GL2, SHISA6, SLIT2, SMAD6, SORL1, SOSTDC1, SULF1, UNC5B, WFIKKN1, WNT5B
GO_CALCIUM_DEPENDENT_CELL_CELL_ADHESION_VIA_PLASMA_MEMBRANE_CELL_ADHESION_MOLECULES	0.00467019	0.196707	4	CDH11, CDH13, CDH7, PCDHB5
GO_REGULATION_OF_LAMELLIPODIUM_ORGANIZATION	0.00467019	0.196707	4	AUTS2, DMTN, PDPN, SLIT2
GO_INTRINSIC_COMPONENT_OF_POSTSYNAPTIC_SPECIALIZATION_MEMBRANE	0.00470318	0.196707	5	GRIN2A, LRFN5, LRRC4, SHISA6, SHISA9
GO_NERVE_DEVELOPMENT	0.00470318	0.196707	5	ISL1, LPAR1, MAFB, NTF3, SULF1
GO_NEGATIVE_REGULATION_OF_MULTICELLULAR_ORGANISMAL_PROCESS	0.00493046	0.205354	30	ADAMTS18, CNTN4, COL3A1, DLX2, DPYSL3, GUCY1A1, HEY2, HOXB8, ID4, IRX3, ISL1, KCNMA1, LEF1, LPAR1, MAFB, MAP2, MEF2C, OPRK1, PDE3B, RGCC, RGS4, SEMA3D, SLIT2, SMAD6, SORL1, SOSTDC1, SOX11, SPP1, SULF1, TRIB2
GO_EXCITATORY_SYNAPSE	0.00502976	0.20862	4	CADM3, CTNNA2, LRRC4, SHISA6
GO_CALCIUM_ION_BINDING	0.00507273	0.209533	19	CDH11, CDH13, CDH7, CRB2, LPL, MATN2, MYL3, NKD1, PCDH18, PCDH7, PCDHB15, PCDHB5, RASGRP1, SLIT2, SMOC1, SULF1, SYT10, SYT13, TENM2
GO_CENTRAL_NERVOUS_SYSTEM_PROJECTION_NEURON_AXONOGENESIS	0.00510969	0.210191	3	CDH11, SLIT2, ZEB2
GO_OUTFLOW_TRACT_MORPHOGENESIS	0.00524432	0.213429	5	HEY2, ISL1, MEF2C, SMAD6, SOX11
GO_DENSE_CORE_GRANULE_TRANSPORT	0.00527382	0.213429	2	KIF1A, MAP2
GO_EXCITATORY_CHEMICAL_SYNAPTIC_TRANSMISSION	0.00527382	0.213429	2	GRIN2A, SHISA6
GO_LYMPHATIC_ENDOTHELIAL_CELL_DIFFERENTIATION	0.00527382	0.213429	2	PDPN, PROX1
GO_POSITIVE_REGULATION_OF_CELL_MORPHOGENESIS_INVOLVED_IN_DIFFERENTIATION	0.00535193	0.215717	7	CXCL12, DMTN, HAS2, MAP1B, RELN, SLIT2, ZEB2
GO_AXON_REGENERATION	0.00540743	0.216211	4	ISL1, NREP, SPP1, TNC
GO_REGULATION_OF_SUBSTRATE_ADHESION_DEPENDENT_CELL_SPREADING	0.00540743	0.216211	4	DMTN, HAS2, PDPN, POSTN
GO_CENTRAL_NERVOUS_SYSTEM_NEURON_DEVELOPMENT	0.00553077	0.219387	5	AUTS2, CDH11, MAP2, SLIT2, ZEB2
GO_ORGANELLE_TRANSPORT_ALONG_MICROTUBULE	0.00553077	0.219387	5	DYNC1I1, KIF1A, MAP1B, MAP2, RASGRP1
GO_DNA_BINDING_TRANSCRIPTION_FACTOR_ACTIVITY	0.0056237	0.222192	37	AFF3, CDX1, CDX2, CERS6, DACH1, DLX2, DLX5, HEY2, HMGA2, HOXB5, HOXB6, HOXB8, HOXB9, HOXC4, HOXC8, ID4, IRX3, IRX6, ISL1, LEF1, MAF, MAFB, MEF2C, NR0B1, PRDM11, PROX1, RUNX1T1, SMAD6, SOX11, SOX5, TCF4, TFAP2B, ZEB2, ZNF439, ZNF521, ZNF618, ZNF660
GO_REGULATION_OF_POSITIVE_CHEMOTAXIS	0.0057165	0.224969	3	CDH13, CXCL12, NTF3
GO_VESICLE_CYTOSKELETAL_TRAFFICKING	0.0058036	0.227501	4	DYNC1I1, KIF1A, MAP2, RASGRP1
GO_CARDIAC_MUSCLE_TISSUE_DEVELOPMENT	0.00591578	0.230993	9	ANKRD1, COL11A1, HEY2, ISL1, MEF2C, MYL3, PROX1, RGS4, TENM4
GO_DOPAMINE_TRANSPORT	0.00621864	0.241874	4	CXCL12, OPRK1, SYT10, SYT13
GO_REGULATION_OF_SYSTEM_PROCESS	0.00627065	0.242951	17	ABCC9, ACPP, CACNA1S, CELF2, GRIN2A, GUCY1A1, HEY2, HRH2, KCNMA1, MYL3, OPRK1, PDE9A, RELN, RGS4, SHISA6, SHISA9, TENM4
GO_QUATERNARY_AMMONIUM_GROUP_BINDING	0.00636466	0.244697	3	PCYT1B, RASGRP1, SERPINA5
GO_REPLACEMENT_OSSIFICATION	0.00636466	0.244697	3	COL2A1, DLX5, MEF2C
GO_AXON_EXTENSION	0.00640468	0.245292	6	AUTS2, CXCL12, MAP1B, MAP2, SEMA3D, SLIT2
GO_REGULATION_OF_BINDING	0.0065124	0.246872	12	CDON, DACT1, HEY2, HMGA2, ID4, ISL1, LEF1, MAP2, MEF2C, SORL1, SOX11, WFIKKN1
GO_NEGATIVE_REGULATION_OF_TRANSCRIPTION_BY_RNA_POLYMERASE_II	0.00651934	0.246872	21	ANKRD1, CDX2, DACH1, DACT1, DLX2, H2AFY2, HEY2, HMGA2, HOXB8, HOXC8, ID4, ISL1, LEF1, MAF, MEF2C, NR0B1, PROX1, SOX11, TENM2, TFAP2B, ZEB2
GO_STEM_CELL_PROLIFERATION	0.00666993	0.246872	6	HHIP, HMGA2, ID4, LEF1, SOX11, SOX5
GO_CEREBRAL_CORTEX_TANGENTIAL_MIGRATION	0.0067176	0.246872	2	RELN, SLIT2
GO_EXTRINSIC_COMPONENT_OF_POSTSYNAPTIC_MEMBRANE	0.0067176	0.246872	2	CNKSR2, CTNNA2
GO_POSTSYNAPTIC_DENSITY_PROTEIN_95_CLUSTERING	0.0067176	0.246872	2	LRRC4, RELN
GO_PURINE_NUCLEOBASE_METABOLIC_PROCESS	0.0067176	0.246872	2	ACPP, URAD
GO_REGULATION_OF_SARCOMERE_ORGANIZATION	0.0067176	0.246872	2	MEF2C, PROX1
GO_RELAXATION_OF_VASCULAR_SMOOTH_MUSCLE	0.0067176	0.246872	2	GUCY1A1, KCNMA1
GO_SECONDARY_HEART_FIELD_SPECIFICATION	0.0067176	0.246872	2	ISL1, MEF2C
GO_SMOOTH_MUSCLE_CELL_CHEMOTAXIS	0.0067176	0.246872	2	LPAR1, SLIT2
GO_MORPHOGENESIS_OF_A_BRANCHING_STRUCTURE	0.00689641	0.252515	8	DLX2, EDNRA, HHIP, LEF1, PROX1, SLIT2, SULF1, TNC
GO_DETECTION_OF_MECHANICAL_STIMULUS_INVOLVED_IN_SENSORY_PERCEPTION	0.00705488	0.256438	3	COL11A1, CXCL12, PIEZO2
GO_PROSTATE_GLAND_MORPHOGENESIS	0.00705488	0.256438	3	ID4, SULF1, TNC
GO_SYNAPSE_PART	0.00711545	0.25731	23	CADM3, CNKSR2, CPE, CTNNA2, DLGAP1, DMTN, GABRP, GRIN2A, KCNMA1, KIF1A, LPAR1, LRFN5, LRRC4, MAP1B, MAP2, MEF2C, NTF3, OPRK1, SH3GL2, SHISA6, SHISA9, SYT10, TENM2
GO_LAMELLIPODIUM_ORGANIZATION	0.00713035	0.25731	5	AUTS2, CDH13, DMTN, PDPN, SLIT2
GO_GLIOGENESIS	0.00722778	0.259888	10	APCDD1, CXCR4, DLX2, ID4, LEF1, LPAR1, MATN2, RELN, SOX11, TENM4
GO_RESPONSE_TO_WOUNDING	0.00761472	0.27282	18	ADAMTS18, COL3A1, CPQ, DGKK, DMTN, DPYSL3, GRIN2A, ISL1, MATN2, NDNF, NREP, PDPN, POSTN, PRKCQ, SERPINA5, SPP1, TNC, WNT5B
GO_REGULATORY_REGION_NUCLEIC_ACID_BINDING	0.00765742	0.27337	23	CDX1, CDX2, DACH1, DLX2, DLX5, H2AFY2, HEY2, HMGA2, HOXB5, HOXB6, HOXB9, HOXC4, ISL1, LEF1, MAF, MAFB, MEF2C, PRDM11, PROX1, SMAD6, SOX11, TCF4, TFAP2B
GO_CARTILAGE_MORPHOGENESIS	0.00778778	0.275899	3	COL6A3, MATN2, MEF2C
GO_CATENIN_COMPLEX	0.00778778	0.275899	3	CDH11, CDH13, CDH7
GO_INTRINSIC_COMPONENT_OF_POSTSYNAPTIC_MEMBRANE	0.00781106	0.275899	6	GRIN2A, LRFN5, LRRC4, OPRK1, SHISA6, SHISA9
GO_HEART_VALVE_DEVELOPMENT	0.00807505	0.284219	4	HEY2, MEF2C, SLIT2, SMAD6
GO_AT_DNA_BINDING	0.00831905	0.289746	2	HMGA2, MEF2C
GO_CARDIAC_VENTRICLE_FORMATION	0.00831905	0.289746	2	MEF2C, SOX11
GO_HINDBRAIN_RADIAL_GLIA_GUIDED_CELL_MIGRATION	0.00831905	0.289746	2	CTNNA2, LEF1
GO_REGULATION_OF_RESPONSE_TO_EXTERNAL_STIMULUS	0.00850861	0.29532	20	ADAMTS18, AIM2, APOBEC3G, C5, CDH13, CTNNA2, CXCL12, CXCL14, CXCR4, DMTN, ISL1, LPAR1, LPL, LRFN5, NTF3, PDPN, PRKCQ, SEMA3D, SLIT2, SPP1
GO_EXTRACELLULAR_MATRIX_BINDING	0.00858999	0.296919	4	COL11A1, SLIT2, SMOC1, SPP1
GO_HEPARIN_BINDING	0.00861409	0.296919	7	ADA2, COL11A1, LPL, NDNF, POSTN, SERPINA5, SLIT2
GO_REGULATION_OF_CELL_ADHESION	0.00878814	0.301877	18	ADAMTS18, CDH13, COL26A1, CXCL12, CXCR4, CYP1B1, DMTN, HAS2, HLA-DPB1, LEF1, NDNF, PDE3B, PDPN, POSTN, PRKCQ, RASGRP1, RGCC, TNC
GO_REGULATION_OF_ACTIN_FILAMENT_BASED_PROCESS	0.00897124	0.307111	12	CTNNA2, CXCL12, DMTN, KIRREL1, LPAR1, MEF2C, NTF3, PDPN, PROX1, RGCC, RGS4, SLIT2
GO_PLATELET_AGGREGATION	0.00912594	0.311341	4	ADAMTS18, DMTN, PDPN, PRKCQ
GO_REGULATION_OF_EPITHELIAL_TO_MESENCHYMAL_TRANSITION	0.00944521	0.321137	5	CRB2, ISL1, LEF1, PDPN, RGCC
GO_FILOPODIUM_ASSEMBLY	0.00968322	0.325871	4	DMTN, DPYSL3, FGD5, TENM2
GO_NEUROBLAST_PROLIFERATION	0.00968322	0.325871	4	HHIP, ID4, LEF1, SOX5
GO_EXOCYTIC_VESICLE	0.00969573	0.325871	8	DPYSL3, GRIN2A, KIF1A, NTF3, OPRK1, SH3GL2, SYT10, SYT13
GO_ACTIN_FILAMENT_BASED_PROCESS	0.00972723	0.325871	19	ANKRD1, AUTS2, CTNNA2, CXCL12, DMTN, DPYSL3, FGD5, KCNJ8, KIRREL1, LPAR1, MEF2C, MYL3, NTF3, PDPN, PHACTR1, PROX1, RGCC, RGS4, SLIT2
GO_INTRINSIC_COMPONENT_OF_SYNAPTIC_MEMBRANE	0.00976879	0.325871	7	CADM3, GRIN2A, LRFN5, LRRC4, OPRK1, SHISA6, SHISA9
GO_GLIAL_CELL_DIFFERENTIATION	0.00996223	0.325871	8	CXCR4, DLX2, ID4, LEF1, LPAR1, RELN, SOX11, TENM4

## Sheet: Table S10
Supplemental Table S10. Gene ontology (GO) categories identified as associated (p-value<0.01) with genes expressed at significantly lower expression levels in hPSC-TSCDX2 vs. hPSC-TS cells. Gene ontology categories are listed along with their respective p-values of enrichment, false discovery rate (FDR)-adjusted p-values of enrichment, and specific genes relevant to each gene ontology category.
Gene Ontology Category	p-value	FDR-adjusted p-value	Number of Genes with Significantly Lower Expression in hTESCs vs. hTSCs within GO Category	Genes with Significantly Lower Expression in hTESCs vs. hTSCs within GO Category
GO_BONE_MINERALIZATION_INVOLVED_IN_BONE_MATURATION	8.32595e-06	0.0508211	4	LEP, LTF, PHOSPHO1, RFLNB
GO_BONE_MATURATION	1.01683e-05	0.0508211	5	LEP, LTF, PHOSPHO1, RFLNB, XYLT1
GO_ANIMAL_ORGAN_MATURATION	2.53229e-05	0.0843759	5	LEP, LTF, PHOSPHO1, RFLNB, XYLT1
GO_PEPTIDE_HORMONE_PROCESSING	0.000102933	0.25723	5	BACE2, CGB3, LHB, PCSK1N, PCSK6
GO_CHONDROCYTE_DIFFERENTIATION	0.000334897	0.669526	8	ACAN, COL6A1, ECM1, RFLNB, RUNX3, SHOX2, WNT10B, WNT7A
GO_CHONDROCYTE_DEVELOPMENT	0.000564336	0.940184	5	ACAN, COL6A1, ECM1, RFLNB, SHOX2
GO_HORMONE_METABOLIC_PROCESS	0.00139654	1	10	ALDH1A1, BACE2, CGB3, HSD11B2, HSD3B1, LEP, LHB, PCSK1N, PCSK6, SLC5A5
GO_IODIDE_TRANSPORT	0.00201671	1	2	ANO1, SLC5A5
GO_N_FORMYL_PEPTIDE_RECEPTOR_ACTIVITY	0.00201671	1	2	GPR32, GPR32P1
GO_REGULATION_OF_BONE_MINERALIZATION_INVOLVED_IN_BONE_MATURATION	0.00201671	1	2	LTF, RFLNB
GO_NATURAL_KILLER_CELL_MEDIATED_IMMUNITY	0.00246222	1	5	HLA-F, HLA-G, LEP, UNC13D, VAV1
GO_ANION_TRANSMEMBRANE_TRANSPORTER_ACTIVITY	0.00254334	1	12	ANO1, GABRE, MFSD2A, RTBDN, SLC12A3, SLC1A2, SLC22A11, SLC4A11, SLC52A1, SLC5A5, SLC6A8, SLC7A10
GO_NONASSOCIATIVE_LEARNING	0.00299626	1	2	MAPK8IP2, SHANK1
GO_CARTILAGE_DEVELOPMENT	0.003221	1	9	ACAN, COL6A1, ECM1, LEP, RFLNB, RUNX3, SHOX2, WNT10B, WNT7A
GO_REGULATION_OF_BONE_MINERALIZATION	0.00361937	1	5	ECM1, LTF, PHOSPHO1, RFLNB, WNT10B
GO_BONE_DEVELOPMENT	0.00376934	1	9	COL6A1, FLI1, FOXC1, LEP, LTF, PHOSPHO1, RFLNB, SHOX2, XYLT1
GO_EXTRACELLULAR_MATRIX	0.00408791	1	16	ACAN, ANXA8, COL6A1, ECM1, FBLN2, LAMB3, LGALS1, MMP19, PCSK6, PHOSPHO1, RTBDN, S100A9, SLPI, SOD3, TFPI2, WNT7A
GO_ANTIGEN_PROCESSING_AND_PRESENTATION_OF_ENDOGENOUS_PEPTIDE_ANTIGEN_VIA_MHC_CLASS_I_VIA_ER_PATHWAY	0.00415488	1	2	HLA-F, HLA-G
GO_D_AMINO_ACID_TRANSPORT	0.00415488	1	2	SLC1A2, SLC7A10
GO_INTERMEDIATE_FILAMENT_BUNDLE_ASSEMBLY	0.00415488	1	2	KRT14, NEFM
GO_REGULATION_OF_NATURAL_KILLER_CELL_MEDIATED_IMMUNITY	0.00465177	1	4	HLA-F, HLA-G, LEP, VAV1
GO_MULTI_MULTICELLULAR_ORGANISM_PROCESS	0.00508396	1	9	HSD11B2, LEP, PSG1, PSG2, PSG3, PSG4, PSG5, PSG6, PSG9
GO_NEGATIVE_REGULATION_OF_LEUKOCYTE_MEDIATED_IMMUNITY	0.00540319	1	4	BST2, HLA-F, HLA-G, JAK3
GO_NEGATIVE_REGULATION_OF_CYTOKINE_PRODUCTION_INVOLVED_IN_IMMUNE_RESPONSE	0.00540721	1	3	BST2, HLA-F, JAK3
GO_BONE_MINERALIZATION	0.00548149	1	6	ECM1, LEP, LTF, PHOSPHO1, RFLNB, WNT10B
GO_NATURAL_KILLER_CELL_CYTOKINE_PRODUCTION	0.00548723	1	2	HLA-F, HLA-G
GO_NATURAL_KILLER_CELL_DEGRANULATION	0.00548723	1	2	HLA-F, UNC13D
GO_SEQUESTERING_OF_ZINC_ION	0.00548723	1	2	S100A9, SLC30A3
GO_CONNECTIVE_TISSUE_DEVELOPMENT	0.00588462	1	10	ACAN, COL6A1, ECM1, GPR4, LEP, RFLNB, RUNX3, SHOX2, WNT10B, WNT7A
GO_ANTIGEN_PROCESSING_AND_PRESENTATION_OF_EXOGENOUS_PEPTIDE_ANTIGEN_VIA_MHC_CLASS_I_TAP_INDEPENDENT	0.00698809	1	2	HLA-F, HLA-G
GO_ANTIGEN_PROCESSING_AND_PRESENTATION_OF_PEPTIDE_ANTIGEN_VIA_MHC_CLASS_IB	0.00698809	1	2	HLA-F, HLA-G
GO_MHC_CLASS_I_PROTEIN_COMPLEX	0.00698809	1	2	HLA-F, HLA-G
GO_N_ACETYLLACTOSAMINIDE_BETA_1_3_N_ACETYLGLUCOSAMINYLTRANSFERASE_ACTIVITY	0.00698809	1	2	B3GNT3, B3GNT7
GO_NEGATIVE_REGULATION_OF_TRANSCRIPTION_BY_COMPETITIVE_PROMOTER_BINDING	0.00698809	1	2	BHLHE41, HHEX
GO_OVULATION_FROM_OVARIAN_FOLLICLE	0.00698809	1	2	LEP, MMP19
GO_KERATAN_SULFATE_BIOSYNTHETIC_PROCESS	0.00746088	1	3	ACAN, B3GNT3, B3GNT7
GO_SKELETAL_SYSTEM_MORPHOGENESIS	0.00789672	1	9	ACAN, COL6A1, FOXC1, LTF, PHOSPHO1, RFLNB, SHOX2, WNT10B, WNT7A
GO_RESPONSE_TO_ZINC_ION	0.00813266	1	4	KCNK3, KRT14, MT4, SLC30A3
GO_LAMININ_BINDING	0.0082342	1	3	ECM1, LGALS1, LYPD5
GO_HORMONE_ACTIVITY	0.00826477	1	6	CGB1, CGB2, CGB3, CGB7, LEP, LHB
GO_NEGATIVE_REGULATION_OF_BONE_DEVELOPMENT	0.00865235	1	2	LTF, RFLNB
GO_POLY_N_ACETYLLACTOSAMINE_BIOSYNTHETIC_PROCESS	0.00865235	1	2	B3GNT3, B3GNT7
GO_REGULATION_OF_CHLORIDE_TRANSPORT	0.00865235	1	2	ABCB1, GABRE
GO_REGULATION_OF_BIOMINERAL_TISSUE_DEVELOPMENT	0.00894292	1	5	ECM1, LTF, PHOSPHO1, RFLNB, WNT10B
GO_REGULATION_OF_LEUKOCYTE_MEDIATED_IMMUNITY	0.00896026	1	8	BST2, HLA-F, HLA-G, JAK3, LEP, RAC2, UNC13D, VAV1
GO_ANION_HOMEOSTASIS	0.0092112	1	4	ABCG1, CA12, MLXIPL, SLC12A3
GO_EXTRACELLULAR_MATRIX_BINDING	0.0092112	1	4	ECM1, FBLN2, LGALS1, LYPD5

[truncated: 1 more sheets: Table S11]
